# Supplementary material for: A framework for quantifying uncertainty in DFT energy corrections
Source: Sci Rep. 2021 Jul 29;11:15496. doi: 10.1038/s41598-021-94550-5 (PMC8322326; doi:10.1038/s41598-021-94550-5)
Supplement: Supplementary file 2 — Supplementary Information 2. [file 41598_2021_94550_MOESM2_ESM.zip]

Archive with 4 entries (4 files):
- calc_compounds.json.gz
- correction_calculator_demo.ipynb
- exp_compounds.json.gz
- expt_formation_enthalpy_kingsbury.json
