# Supplementary material for: A framework for quantifying uncertainty in DFT energy corrections
Source: Sci Rep. 2021 Jul 29;11:15496. doi: 10.1038/s41598-021-94550-5 (PMC8322326; doi:10.1038/s41598-021-94550-5)
Supplement: Supplementary file 2 — Supplementary Information 2. [file 41598_2021_94550_MOESM2_ESM.zip › correction_calculator_demo.ipynb]

# %% [markdown]
# Using the `CorrectionCalculator` class to fit energy corrections in pymatgen

This notebook demonstrates how to use `pymatgen.entries.CorrectionCalculator` to automatically fit energy corrections to a set of experimental and DFT energies for solids. The `CorrectionCalculator` class is available in [pymatgen](https://github.com/materialsproject/pymatgen/) as of version 2022.0.8. The methodology is described in 

>Wang, A., Kingsbury, R., McDermott, M., Horton, M., Jain, A., Ong, S.P., Dwaraknath, S., and Persson, K. *A framework for quantifying uncertainty in DFT energy corrections*. ChemRxiv. Preprint. [DOI: 10.26434/chemrxiv.14593476.v1](https://doi.org/10.26434/chemrxiv.14593476.v1)

Please cite this publication if you use `CorrectionCalculator` in your work.

----

# %% [markdown]
## Preparation

 - [Install pymatgen](https://pymatgen.org/installation.html)
 - Ensure that this notebook file and the two files `exp_compounds.json.gz` and `calc_compounds.json.gz` are located in the same directory.

# %% [markdown]
## Fitting corrections

# %% [markdown]
#### Import the `CorrectionCalculator` class from `pymatgen.entries`

# %% [code]
from pymatgen.entries.correction_calculator import CorrectionCalculator

# %% [markdown]
### Prepare the data files

Experimental energies are contained in `exp_compounds.json.gz`. This file is a list of dictionary objects with the structure:

```
{"formula": chemical formula,
 "exp energy": formation energy in eV/formula unit,
 "uncertainty": uncertainty in formation energy}
```

`calc_compounds.json.gz` is a dictionary of 
```
{chemical formula: ComputedEntry}
```
Note that both dictionaries must have the chemical formula keys formatted in the same manner (e.g., LiO$_2$ and O$_2$Li will not match). An easy way to accomplish this is to use the `Composition.reduced_formula` attribute in pymatgen.

After constructing the data structures ( `[dict]` or `dict`, respectively), use the `dumpfn` routine from the [monty.serialization](http://guide.materialsvirtuallab.org/monty/monty.serialization.html) package to generate the associated .gz files.

# %% [markdown]
### Instantiate the class with the desired filter settings

The following arguments will control which compounds will be used to fit the corrections. Refer to the pymatgen documentation for further details.
 - `species` - List of species to compute corrections for. Ensure that the choice of species given here is consistent with the selection of compounds in `calc_compounds.json.gz`. Default: `["oxide", "peroxide", "superoxide", "S", "F", "Cl", "Br", "I", "N", "Se", "Si", "Sb", "Te", "V", "Cr", "Mn", "Fe", "Co", "Ni", "W", "Mo", "H"]`
 
 - `max_error`: maximum tolerable relative uncertainty in experimental energy. Compounds with relative uncertainty greater than this value will be excluded from the fit (default: 0.1)
 
 - `allow_unstable`: whether unstable entries are to be included in the fit. If True, all compounds will be included regardless of their energy above hull. If a float, compounds with energy above hull greater than the given value will be excluded. If False (default), compounds greater than 0.1 eV/atom above hull will be excluded.
 
 - `exclude_polyanions`: a list of polyanions to exclude. Compounds with these polyanions will be excluded from the fit. Default = `["SO4","SO3", "CO3", "NO3", "NO2", "OCl3", "ClO3", "ClO4", "HO", "ClO", "SeO3", "TiO3", "TiO4", "WO4", "SiO3", "SiO4", "Si2O5", "PO3", "PO4", "P2O7"]`

# %% [code]
calc = CorrectionCalculator()

# %% [markdown]
### Compute the corrections

Corrections are computed using the `compute_from_files()` method, which takes the path to the .gz files that contain the experimental and computed entries. Warnings will be raised to inform of any compounds that are excluded due to the filter settings.
 
After calling `compute_from_files`, a dict of the resulting corrections is printed. `UserWarning` will be emitted to notify you of any compounds that are excluded due to, e.g., large uncertainty, high `e_above_hull`, etc.

Warnings are also emitted when there is a compound in the experimental dataset that is not provided in the set of calculated compounds. In the file `exp_compounds.json.gz` distributed with pymatgen, we have included a large number of experimental data points that are not used when fitting the current set of computed compounds. To suppress the large number of warnings that we would otherwise get, we can use `warnings.filterwarnings` as illustrated below.

# %% [code]
import warnings

with warnings.catch_warnings():
    warnings.filterwarnings('ignore', message='.*not found in provided computed entries')
    calc.compute_from_files('exp_compounds.json.gz', 'calc_compounds.json.gz')

# %% [markdown]
To generate `.yaml` files that can be read by pymatgen, call `.make_yaml()`. The files will be output to the current working directory.

# %% [code]
calc.make_yaml()

# %% [markdown]
## Examine the results of the fit

You can create an interactive plot showing the residual error in energy after fitting using `graph_residual_error()`

# %% [code]
calc.graph_residual_error()

# %% [markdown]
Residual error plots for a specific species can be generated with `graph_residual_error_per_species()`

# %% [code]
calc.graph_residual_error_per_species("oxide")

# %% [code]
