# Supplementary material for: A framework for quantifying uncertainty in DFT energy corrections
Source: Sci Rep. 2021 Jul 29;11:15496. doi: 10.1038/s41598-021-94550-5 (PMC8322326; doi:10.1038/s41598-021-94550-5)
Supplement: Supplementary file 2 — Supplementary Information 2. [file 41598_2021_94550_MOESM2_ESM.zip › expt_formation_enthalpy_kingsbury.json]

{"index": [0, 2, 3, 4, 5, 6, 7, 8, 9, 10, 11, 13, 14, 15, 16, 17, 23, 24, 26, 29, 30, 32, 33, 36, 37, 41, 42, 45, 46, 49, 52, 53, 54, 55, 56, 57, 58, 59, 60, 61, 62, 63, 64, 65, 66, 67, 69, 72, 74, 76, 79, 80, 81, 82, 83, 84, 85, 86, 87, 88, 91, 92, 95, 98, 100, 101, 102, 105, 106, 109, 110, 111, 112, 113, 114, 116, 118, 121, 122, 124, 128, 129, 134, 135, 136, 141, 144, 146, 147, 148, 149, 150, 151, 152, 153, 154, 155, 156, 157, 158, 159, 160, 162, 163, 164, 165, 167, 168, 169, 170, 171, 172, 173, 174, 175, 176, 177, 179, 180, 181, 185, 189, 191, 192, 193, 194, 195, 196, 199, 202, 203, 204, 206, 207, 208, 209, 210, 211, 212, 213, 214, 215, 216, 217, 218, 220, 221, 222, 223, 224, 225, 226, 227, 228, 229, 230, 231, 232, 233, 235, 236, 237, 238, 239, 240, 241, 242, 243, 244, 245, 246, 249, 250, 251, 252, 254, 259, 260, 261, 264, 265, 266, 267, 269, 270, 273, 274, 275, 276, 279, 282, 284, 285, 288, 291, 292, 294, 295, 296, 297, 298, 299, 301, 303, 304, 307, 308, 309, 312, 313, 314, 315, 316, 317, 319, 322, 323, 325, 326, 327, 328, 329, 332, 333, 334, 335, 336, 337, 338, 339, 341, 343, 345, 347, 349, 352, 353, 355, 356, 357, 358, 359, 360, 361, 362, 363, 364, 365, 366, 367, 368, 370, 374, 375, 376, 377, 380, 381, 382, 384, 386, 387, 389, 392, 396, 397, 401, 403, 405, 406, 407, 408, 409, 410, 411, 412, 413, 414, 415, 416, 417, 418, 419, 420, 421, 424, 425, 426, 427, 428, 429, 431, 432, 433, 434, 435, 436, 437, 438, 439, 440, 442, 443, 445, 447, 449, 452, 453, 455, 458, 459, 460, 461, 462, 463, 464, 465, 466, 468, 469, 470, 471, 472, 473, 474, 475, 476, 477, 478, 479, 480, 481, 482, 483, 484, 485, 486, 487, 488, 490, 492, 493, 496, 499, 500, 504, 505, 506, 508, 509, 510, 512, 513, 515, 516, 519, 521, 522, 523, 525, 527, 531, 533, 536, 537, 538, 541, 542, 543, 544, 545, 546, 547, 548, 549, 550, 551, 552, 553, 554, 555, 557, 559, 560, 562, 564, 568, 569, 571, 572, 574, 575, 577, 578, 579, 581, 582, 583, 586, 589, 590, 592, 594, 597, 600, 601, 604, 605, 606, 607, 608, 609, 610, 611, 612, 613, 614, 617, 618, 621, 622, 624, 627, 628, 630, 631, 633, 635, 638, 640, 641, 642, 643, 645, 647, 648, 650, 655, 658, 659, 661, 663, 664, 666, 667, 668, 671, 672, 673, 674, 675, 676, 678, 679, 682, 683, 684, 685, 686, 687, 688, 689, 690, 691, 692, 693, 694, 696, 697, 698, 699, 700, 701, 703, 707, 708, 710, 711, 712, 715, 720, 722, 723, 725, 726, 727, 730, 732, 735, 738, 740, 742, 743, 745, 746, 747, 748, 749, 750, 752, 754, 755, 756, 757, 758, 759, 760, 763, 765, 767, 768, 769, 771, 774, 775, 777, 779, 780, 782, 783, 784, 786, 787, 789, 790, 793, 794, 795, 796, 798, 802, 804, 805, 806, 809, 810, 811, 814, 818, 819, 820, 821, 822, 823, 824, 826, 827, 828, 829, 832, 835, 836, 837, 839, 840, 841, 843, 844, 845, 846, 847, 850, 851, 852, 853, 854, 855, 856, 857, 858, 859, 860, 862, 865, 866, 867, 869, 871, 872, 875, 876, 878, 880, 883, 885, 886, 887, 888, 889, 890, 891, 892, 893, 894, 895, 896, 897, 898, 899, 900, 901, 902, 903, 904, 905, 906, 908, 909, 910, 911, 912, 914, 915, 916, 917, 918, 919, 920, 921, 922, 923, 924, 925, 926, 927, 928, 929, 930, 931, 932, 933, 934, 935, 936, 937, 938, 939, 940, 941, 942, 943, 944, 945, 946, 947, 948, 951, 952, 955, 957, 958, 960, 962, 963, 964, 965, 966, 967, 969, 970, 971, 972, 973, 974, 975, 976, 977, 978, 979, 980, 981, 982, 984, 985, 986, 988, 989, 992, 993, 995, 996, 998, 1000, 1001, 1002, 1003, 1004, 1005, 1006, 1007, 1008, 1013, 1014, 1015, 1016, 1018, 1020, 1021, 1023, 1024, 1025, 1026, 1027, 1028, 1029, 1030, 1031, 1032, 1033, 1034, 1035, 1036, 1037, 1038, 1039, 1040, 1041, 1042, 1043, 1044, 1045, 1046, 1047, 1048, 1049, 1050, 1051, 1052, 1053, 1056, 1058, 1060, 1063, 1065, 1067, 1068, 1070, 1071, 1073, 1074, 1075, 1077, 1080, 1082, 1084, 1086, 1087, 1090, 1091, 1092, 1093, 1094, 1095, 1096, 1097, 1098, 1099, 1100, 1101, 1102, 1103, 1104, 1105, 1106, 1107, 1108, 1109, 1110, 1111, 1112, 1113, 1114, 1115, 1116, 1117, 1118, 1119, 1120, 1121, 1122, 1123, 1124, 1125, 1126, 1127, 1128, 1129, 1130, 1131, 1132, 1133, 1134, 1135, 1136, 1137, 1138, 1139, 1141, 1143, 1148, 1149, 1150, 1151, 1152, 1154, 1155, 1157, 1159, 1160, 1161, 1162, 1164, 1166, 1168, 1169, 1171, 1174, 1175, 1176, 1177, 1178, 1179, 1180, 1181, 1182, 1183, 1184, 1185, 1186, 1187, 1188, 1189, 1190, 1191, 1192, 1193, 1194, 1195, 1196, 1197, 1198, 1200, 1201, 1202, 1203, 1204, 1205, 1207, 1209, 1211, 1212, 1214, 1216, 1219, 1221, 1222, 1224, 1225, 1226, 1227, 1228, 1229, 1230, 1231, 1232, 1233, 1234, 1235, 1236, 1237, 1238, 1239, 1240, 1241, 1242, 1243, 1244, 1245, 1246, 1247, 1248, 1249, 1250, 1251, 1252, 1253, 1254, 1255, 1256, 1257, 1258, 1259, 1260, 1261, 1262, 1263, 1264, 1265, 1266, 1267, 1268, 1269, 1270, 1271, 1272, 1273, 1274, 1275, 1276, 1277, 1278, 1279, 1280, 1281, 1282, 1283, 1284, 1285, 1286, 1287, 1288, 1289, 1290, 1291, 1292, 1293, 1294, 1295, 1296, 1297, 1298, 1299, 1300, 1301, 1302, 1303, 1304, 1305, 1306, 1307, 1308, 1309, 1310, 1311, 1312, 1313, 1314, 1315, 1316, 1317, 1318, 1319, 1320, 1321, 1322, 1323, 1324, 1325, 1326, 1327, 1328, 1329, 1330, 1331, 1332, 1333, 1334, 1335, 1336, 1337, 1338, 1339, 1340, 1341, 1342, 1343, 1344, 1345, 1346, 1347, 1348, 1349, 1350, 1351, 1352, 1353, 1354, 1355, 1356, 1357, 1358, 1359, 1360, 1361, 1362, 1363, 1364, 1365, 1366, 1368, 1369, 1370, 1371, 1372, 1373, 1374, 1375, 1376, 1377, 1378, 1379, 1380, 1381, 1382, 1383, 1384, 1385, 1386, 1387, 1388, 1389, 1390, 1391, 1392, 1393, 1394, 1395, 1396, 1397, 1398, 1399, 1401, 1402, 1403, 1404, 1405, 1406, 1407, 1408, 1409, 1410, 1411, 1412, 1413, 1414, 1415, 1416, 1417, 1418, 1419, 1420, 1421, 1422, 1423, 1424, 1425, 1426, 1427, 1428, 1429, 1430, 1431, 1432, 1433, 1434, 1435, 1436, 1437, 1438, 1439, 1440, 1441, 1442, 1443, 1444, 1445, 1446, 1448, 1449, 1450, 1451, 1452, 1453, 1455, 1456, 1457, 1458, 1459, 1461, 1462, 1463, 1464, 1465, 1466, 1467, 1468, 1469, 1470, 1471, 1472, 1473, 1474, 1475, 1476, 1477, 1478, 1479, 1480, 1481, 1482, 1483, 1484, 1485, 1486, 1487, 1488, 1489, 1490, 1491, 1492, 1493, 1494, 1495, 1496, 1497, 1498, 1499, 1500, 1501, 1502, 1503, 1504, 1506, 1508, 1509, 1510, 1511, 1512, 1514, 1515, 1516, 1517, 1518, 1519, 1520, 1521, 1522, 1523, 1524, 1525, 1526, 1527, 1528, 1529, 1530, 1531, 1532, 1533, 1534, 1535, 1536, 1537, 1538, 1539, 1540, 1541, 1542, 1543, 1544, 1545, 1546, 1547, 1548, 1549, 1550, 1551, 1552, 1553, 1554, 1555, 1556, 1557, 1558, 1559, 1560, 1561, 1562, 1563, 1564, 1565, 1566, 1567, 1568, 1569, 1570, 1571, 1572, 1574, 1575, 1576, 1578, 1579, 1581, 1582, 1583, 1584, 1585, 1586, 1587, 1588, 1589, 1590, 1591, 1592, 1593, 1594, 1595, 1596, 1597, 1598, 1599, 1600, 1601, 1602, 1603, 1604, 1605, 1606, 1607, 1608, 1609, 1610, 1611, 1612, 1613, 1614, 1615, 1616, 1618, 1619, 1620, 1621, 1622, 1624, 1625, 1627, 1628, 1630, 1631, 1632, 1633, 1634, 1635, 1636, 1637, 1638, 1639, 1640, 1641, 1642, 1643, 1644, 1645, 1646, 1647, 1649, 1650, 1651, 1652, 1653, 1654, 1655, 1656, 1657, 1658, 1659, 1660, 1661, 1662, 1663, 1664, 1665, 1666, 1667, 1668, 1669, 1670, 1671, 1672, 1673, 1674, 1675, 1676, 1677, 1678, 1679, 1680, 1681, 1684, 1685, 1687, 1688, 1689, 1690, 1691, 1692, 1693, 1694, 1695, 1696, 1697, 1698, 1699, 1700, 1701, 1702, 1703, 1705, 1707, 1708, 1709, 1710, 1711, 1712, 1713, 1714, 1715, 1717, 1718, 1720, 1721, 1722, 1723, 1724, 1725, 1726, 1727, 1728, 1729, 1730, 1731, 1732, 1733, 1734, 1735, 1736, 1737, 1738, 1739, 1740, 1741, 1742, 1743, 1744, 1745, 1746, 1747, 1748, 1749, 1750, 1751, 1753, 1755, 1757, 1758, 1759, 1760, 1761, 1762, 1763, 1764, 1765, 1767, 1768, 1769, 1770, 1771, 1772, 1773, 1774, 1775, 1776, 1777, 1778, 1779, 1780, 1781, 1782, 1783, 1784, 1785, 1786, 1787, 1788, 1789, 1791, 1792, 1793, 1794, 1795, 1796, 1797, 1798, 1799, 1800, 1801, 1802, 1803, 1804, 1805, 1807, 1808, 1809, 1810, 1811, 1812, 1813, 1814, 1815, 1816, 1817, 1818, 1819, 1820, 1821, 1823, 1825, 1826, 1827, 1828, 1829, 1831, 1832, 1833, 1834, 1835, 1836, 1837, 1838, 1839, 1840, 1841, 1842, 1843, 1844, 1845, 1846, 1847, 1848, 1849, 1850, 1851, 1852, 1853, 1854, 1855, 1856, 1857, 1858, 1859, 1860, 1861, 1862, 1863, 1864, 1865, 1866, 1867, 1868, 1869, 1870, 1871, 1872, 1873, 1874, 1875, 1876, 1877, 1878, 1879, 1880, 1881, 1882, 1883, 1884, 1885, 1886, 1887, 1889, 1890, 1891, 1892, 1893, 1894, 1895, 1896, 1897, 1898, 1899, 1900, 1901, 1902, 1903, 1904, 1905, 1906, 1907, 1908, 1909, 1911, 1912, 1913, 1914, 1915, 1917, 1919, 1920, 1922, 1923, 1924, 1926, 1927, 1928, 1929, 1930, 1931, 1932, 1933, 1934, 1935, 1937, 1938, 1939, 1940, 1941, 1942, 1943, 1944, 1945, 1946, 1947, 1948, 1949, 1950, 1951, 1953, 1954, 1955, 1956, 1957, 1958, 1959, 1960, 1961, 1962, 1963, 1964, 1965, 1966, 1967, 1968, 1969, 1970, 1971, 1972, 1973, 1974, 1975, 1976, 1977, 1978, 1979, 1980, 1981, 1982, 1983, 1984, 1985, 1986, 1987, 1988, 1989, 1990, 1991, 1992, 1993, 1994, 1996, 1997, 1998, 1999, 2000, 2001, 2002, 2003, 2004, 2005, 2006, 2007, 2008, 2009, 2010, 2011, 2012, 2013, 2014, 2015, 2016, 2017, 2018, 2019, 2020, 2021, 2022, 2023, 2024, 2025, 2026, 2027, 2028, 2029, 2030, 2031, 2032, 2033, 2034, 2035, 2036, 2037, 2038, 2039, 2040, 2041, 2042, 2043, 2044, 2045, 2046, 2048, 2049, 2050, 2051, 2052, 2053, 2054, 2055, 2056, 2057, 2058, 2059, 2060, 2061, 2062, 2063, 2064, 2065, 2066, 2067, 2068, 2069, 2070, 2071, 2072, 2073, 2074, 2075, 2076, 2077, 2078, 2079, 2080, 2081, 2082, 2083, 2084, 2085, 2087, 2088, 2089, 2090, 2091, 2092, 2093, 2094, 2095, 2096, 2097, 2098, 2099, 2100, 2101, 2102, 2103, 2104, 2105, 2106, 2107, 2108, 2110, 2111, 2112, 2113, 2114, 2115, 2116, 2117, 2118, 2119, 2120, 2121, 2122, 2123, 2124, 2125, 2127, 2128, 2129, 2130, 2131, 2132, 2133, 2134, 2135, 2136, 2137, 2138, 2139, 2140, 2141, 2142, 2143, 2144, 2145, 2146, 2149, 2150, 2152, 2153, 2154, 2156, 2158, 2159, 2160, 2161, 2162, 2163, 2164, 2165, 2166, 2167, 2168, 2169, 2170, 2171, 2172, 2173, 2174, 2175, 2176, 2177, 2178, 2179, 2180, 2181, 2182, 2183, 2184, 2185, 2186, 2187, 2188, 2189, 2190, 2191, 2192, 2193, 2194, 2195, 2196, 2197, 2198, 2199, 2200, 2201, 2202, 2203, 2204, 2205, 2206, 2207, 2208, 2209, 2210, 2211, 2212, 2213, 2214, 2215, 2216, 2217, 2218, 2219, 2220, 2221, 2222, 2224, 2225, 2226, 2227, 2228, 2229, 2230, 2231, 2232, 2233, 2234, 2235, 2236, 2238, 2239, 2241, 2242, 2243, 2244, 2245, 2246, 2247, 2248, 2249, 2250, 2252, 2253, 2254, 2256, 2257, 2259, 2260, 2261, 2262, 2263, 2264, 2265, 2266, 2267, 2268, 2269, 2270, 2271, 2272, 2273, 2274, 2275, 2276, 2277, 2279, 2280, 2281, 2282, 2283, 2284, 2285, 2286, 2287, 2288, 2289, 2290, 2291, 2292, 2293, 2294, 2295, 2296, 2297, 2298, 2299, 2300, 2301, 2302, 2303, 2304, 2305, 2306, 2307, 2308, 2309, 2310, 2311, 2312, 2315, 2316, 2317, 2318, 2319, 2320, 2321, 2322, 2323, 2324, 2325, 2326, 2327, 2328, 2329, 2330, 2331, 2332, 2333, 2334, 2335, 2336, 2337, 2338, 2339, 2340, 2341, 2342, 2343, 2344, 2345, 2346, 2347, 2348, 2349, 2350, 2351, 2352, 2353, 2354, 2355, 2356, 2357, 2358, 2359, 2360, 2361, 2362, 2363, 2364, 2365, 2366, 2367, 2368, 2369, 2370, 2371, 2372, 2373, 2374, 2375, 2376, 2377, 2378, 2379, 2380, 2381, 2382, 2383, 2384, 2385, 2386, 2387, 2388, 2389, 2390, 2391, 2392, 2393, 2394, 2395, 2397, 2398, 2399, 2400, 2401, 2402, 2403, 2404, 2405, 2406, 2407, 2408, 2409, 2410, 2411, 2412, 2413, 2414, 2415, 2416, 2417, 2418, 2419, 2420, 2421, 2422, 2423, 2424, 2425, 2426, 2427, 2428, 2429, 2430, 2431, 2432, 2433, 2434, 2435, 2436, 2437, 2438, 2439, 2440, 2441, 2442, 2443, 2444, 2445, 2446, 2447, 2448, 2449, 2450, 2451, 2452, 2453, 2454, 2455, 2456, 2457, 2458, 2460, 2461, 2462, 2463, 2464, 2465, 2466, 2467, 2468, 2469, 2470, 2471, 2472, 2473, 2474, 2475, 2476, 2477, 2478, 2479, 2480, 2481, 2482, 2483, 2484, 2485, 2486, 2487, 2488, 2489, 2490, 2491, 2492, 2493, 2494, 2495, 2496, 2497, 2498, 2499, 2500, 2501, 2502, 2503, 2504, 2505, 2506, 2507, 2508, 2509, 2510, 2511, 2512, 2513, 2514, 2515, 2516, 2517, 2518, 2519, 2520, 2521, 2522, 2523, 2524, 2525, 2526, 2527, 2528, 2529, 2530, 2531, 2532, 2533, 2534, 2535, 2536, 2537, 2538, 2539, 2540, 2541, 2542, 2543, 2549, 2551, 2559, 2561, 2562, 2564, 2570, 2571, 2573, 2577, 2584, 2588, 2589, 2590, 2591, 2592, 2593, 2596, 2597, 2599], "columns": ["formula", "expt_form_e", "uncertainty", "phaseinfo", "reference", "likely_mpid"], "data": [["Ag2CO3", -0.8737079320229012, 0.004318445690109239, "cryst", "O. Kubaschewski, C. Alcock, P. Spencer, Materials Thermochemistry, 6th ed., Oxford, Pergamom Press, 1993.", "mp-4691"], ["Ag2O", -0.10744292876991786, 0.0020728539312524345, "cubic", "O. Kubaschewski, C. Alcock, P. Spencer, Materials Thermochemistry, 6th ed., Oxford, Pergamom Press, 1993.", "mp-353"], ["Ag2O3", 0.07026974826945753, NaN, "cryst", "Standard Thermodynamic Properties of Chemical Substances (CRC Press)", "mp-546190"], ["Ag2S", -0.10986125835637904, 0.002763805241669913, "monocl", "O. Kubaschewski, C. Alcock, P. Spencer, Materials Thermochemistry, 6th ed., Oxford, Pergamom Press, 1993.", "mp-610517"], ["Ag2SO4", -1.061745395786515, 0.001924792936162975, "orth", "O. Kubaschewski, C. Alcock, P. Spencer, Materials Thermochemistry, 6th ed., Oxford, Pergamom Press, 1993.", "mp-5625"], ["Ag2Se", -0.15028191001580152, 0.002763805241669913, "orth", "O. Kubaschewski, C. Alcock, P. Spencer, Materials Thermochemistry, 6th ed., Oxford, Pergamom Press, 1993.", "mp-568936"], ["Ag2Te", -0.12437123587514609, 0.0020728539312524345, "orth", "O. Kubaschewski, C. Alcock, P. Spencer, Materials Thermochemistry, 6th ed., Oxford, Pergamom Press, 1993.", "mp-1592"], ["Ag2WO4", -1.3703045095529487, 0.03346178489021788, "cryst", "O. Kubaschewski, C. Alcock, P. Spencer, Materials Thermochemistry, 6th ed., Oxford, Pergamom Press, 1993.", "mp-637188"], ["AgBr", -0.5218409771928004, 0.00414570786250487, "cubic", "O. Kubaschewski, C. Alcock, P. Spencer, Materials Thermochemistry, 6th ed., Oxford, Pergamom Press, 1993.", "mp-23231"], ["AgBrO3", -0.05472334378506427, NaN, "tetrag", "O. Kubaschewski, C. Alcock, P. Spencer, Materials Thermochemistry, 6th ed., Oxford, Pergamom Press, 1993.", null], ["AgCl", -0.658131123172648, NaN, "cubic", "O. Kubaschewski, C. Alcock, P. Spencer, Materials Thermochemistry, 6th ed., Oxford, Pergamom Press, 1993.", "mp-22922"], ["AgF", -1.0670015611121908, 0.01969211234689813, "cubic", "O. Kubaschewski, C. Alcock, P. Spencer, Materials Thermochemistry, 6th ed., Oxford, Pergamom Press, 1993.", "mp-7592"], ["AgI", -0.32077414586131425, 0.002072853931252435, "alpha", "O. Kubaschewski, C. Alcock, P. Spencer, Materials Thermochemistry, 6th ed., Oxford, Pergamom Press, 1993.", "mp-22925"], ["AgNO3", -0.2580703144409281, 0.002072853931252435, "orth", "O. Kubaschewski, C. Alcock, P. Spencer, Materials Thermochemistry, 6th ed., Oxford, Pergamom Press, 1993.", "mp-552185"], ["AgO", -0.0629629381617927, NaN, "cryst", "Standard Thermodynamic Properties of Chemical Substances (CRC Press)", "mp-499"], ["Al2(SO4)3", -2.0980330098879425, 0.0012802921340088567, "hex", "O. Kubaschewski, C. Alcock, P. Spencer, Materials Thermochemistry, 6th ed., Oxford, Pergamom Press, 1993.", "mp-4417"], ["Al2S3", -1.3494900948632726, NaN, "cr", "https://janaf.nist.gov/tables/Al-105.html", "mp-684638"], ["Al2Se3", -1.1751008936270053, 0.05202863367443612, "hex", "O. Kubaschewski, C. Alcock, P. Spencer, Materials Thermochemistry, 6th ed., Oxford, Pergamom Press, 1993.", "mp-11674"], ["Al2SiO5", -3.3547845343613623, 0.0027206207847688207, "kyanit", "O. Kubaschewski, C. Alcock, P. Spencer, Materials Thermochemistry, 6th ed., Oxford, Pergamom Press, 1993.", "mp-5065"], ["Al2Te3", -0.6608258332832763, 0.0190702561675224, "hex", "O. Kubaschewski, C. Alcock, P. Spencer, Materials Thermochemistry, 6th ed., Oxford, Pergamom Press, 1993.", "mp-29502"], ["Al4B2O9", -3.2410453117752653, 0.0046293737797971045, "orth", "O. Kubaschewski, C. Alcock, P. Spencer, Materials Thermochemistry, 6th ed., Oxford, Pergamom Press, 1993.", null], ["Al4C3", -0.319345357258701, NaN, "cr", "https://janaf.nist.gov/tables/C-139.html", "mp-1591"], ["AlAs", -0.6026822805116454, 0.032647449417225846, "cubic", "O. Kubaschewski, C. Alcock, P. Spencer, Materials Thermochemistry, 6th ed., Oxford, Pergamom Press, 1993.", "mp-2172"], ["AlBr3", -1.3247739028005014, NaN, "cr", "https://janaf.nist.gov/tables/Al-010.html", "mp-23288"], ["AlCl3", -1.8282571673646475, 0.004404814603911423, "monocl", "O. Kubaschewski, C. Alcock, P. Spencer, Materials Thermochemistry, 6th ed., Oxford, Pergamom Press, 1993.", "mp-25469"], ["AlClO", -2.740610006179198, NaN, "cr", "https://janaf.nist.gov/tables/Al-019.html", "mp-27863"], ["AlF3", -3.913548222204597, 0.0033683876382852064, "hex", "O. Kubaschewski, C. Alcock, P. Spencer, Materials Thermochemistry, 6th ed., Oxford, Pergamom Press, 1993.", "mp-468"], ["AlFe", -0.2601431683721806, NaN, "cryst", "K. Rzyman, Enthalpies of formation of AlFe: Experiment versus theory, Calphad. 24 (2000) 309-318.", "mp-2658"], ["AlH3", -0.029538168520347196, 0.002072853931252435, "hex", "O. Kubaschewski, C. Alcock, P. Spencer, Materials Thermochemistry, 6th ed., Oxford, Pergamom Press, 1993.", "mp-1106356"], ["AlI3", -0.7848913232035626, NaN, "cr", "https://janaf.nist.gov/tables/Al-064.html", "mp-30930"], ["AlN", -1.6478359611884354, NaN, "cr", "https://janaf.nist.gov/tables/Al-071.html", "mp-661"], ["AlP", -0.8519429657447507, 0.012955337070327717, "cubic", "O. Kubaschewski, C. Alcock, P. Spencer, Materials Thermochemistry, 6th ed., Oxford, Pergamom Press, 1993.", "mp-1550"], ["AlPO4", -2.9935465523837244, 0.003627494379691761, "hex", "O. Kubaschewski, C. Alcock, P. Spencer, Materials Thermochemistry, 6th ed., Oxford, Pergamom Press, 1993.", "mp-7848"], ["AlSb", -0.2601431683721806, 0.005182134828131087, "cubic", "O. Kubaschewski, C. Alcock, P. Spencer, Materials Thermochemistry, 6th ed., Oxford, Pergamom Press, 1993.", "mp-2624"], ["As2O3", -1.3801061474278709, 0.004352993255630113, "monocl", "O. Kubaschewski, C. Alcock, P. Spencer, Materials Thermochemistry, 6th ed., Oxford, Pergamom Press, 1993.", "mp-1581"], ["As2O5", -1.362309215818118, 0.007403049754472981, "cryst", "O. Kubaschewski, C. Alcock, P. Spencer, Materials Thermochemistry, 6th ed., Oxford, Pergamom Press, 1993.", "mp-555434"], ["As2S3", -0.34699574809165756, 0.03461666065191566, "monocl", "O. Kubaschewski, C. Alcock, P. Spencer, Materials Thermochemistry, 6th ed., Oxford, Pergamom Press, 1993.", "mp-641"], ["As2Se3", -0.2124675279533746, 0.03461666065191566, "rhomb", "O. Kubaschewski, C. Alcock, P. Spencer, Materials Thermochemistry, 6th ed., Oxford, Pergamom Press, 1993.", "mp-1078443"], ["AsI3", -0.16816027517285378, NaN, "hex", "O. Kubaschewski, C. Alcock, P. Spencer, Materials Thermochemistry, 6th ed., Oxford, Pergamom Press, 1993.", "mp-23218"], ["AsS", -0.36844978628012026, 0.054412415695376415, "monocl", "O. Kubaschewski, C. Alcock, P. Spencer, Materials Thermochemistry, 6th ed., Oxford, Pergamom Press, 1993.", "mp-542810"], ["Au2O3", -0.007047703366258278, NaN, "cubic", "O. Kubaschewski, C. Alcock, P. Spencer, Materials Thermochemistry, 6th ed., Oxford, Pergamom Press, 1993.", "mp-27253"], ["AuBr", -0.07358631455946144, 0.01502819100158015, "cryst", "O. Kubaschewski, C. Alcock, P. Spencer, Materials Thermochemistry, 6th ed., Oxford, Pergamom Press, 1993.", "mp-505366"], ["AuCl", -0.18862970774397156, 0.010882483139075283, "rhomb", "O. Kubaschewski, C. Alcock, P. Spencer, Materials Thermochemistry, 6th ed., Oxford, Pergamom Press, 1993.", "mp-32780"], ["AuCl3", -0.30678238182536033, 0.010882483139075283, "monocl", "O. Kubaschewski, C. Alcock, P. Spencer, Materials Thermochemistry, 6th ed., Oxford, Pergamom Press, 1993.", "mp-27647"], ["AuI", 0.006736775276570413, 0.010882483139075283, "cryst", "O. Kubaschewski, C. Alcock, P. Spencer, Materials Thermochemistry, 6th ed., Oxford, Pergamom Press, 1993.", "mp-27725"], ["AuSe", -0.04093886514223559, 0.032647449417225846, "monocl", "O. Kubaschewski, C. Alcock, P. Spencer, Materials Thermochemistry, 6th ed., Oxford, Pergamom Press, 1993.", "mp-2793"], ["B2O3", -2.6397794814499758, 0.003523851683129139, "hex", "O. Kubaschewski, C. Alcock, P. Spencer, Materials Thermochemistry, 6th ed., Oxford, Pergamom Press, 1993.", "mp-306"], ["B2S3", -0.5229810468549893, 0.01741197302252045, "monocl", "O. Kubaschewski, C. Alcock, P. Spencer, Materials Thermochemistry, 6th ed., Oxford, Pergamom Press, 1993.", "mp-1199451"], ["B4C", -0.1299181929951776, NaN, "cr", "https://janaf.nist.gov/tables/C-008.html", "mp-696746"], ["BHO2", -2.0800674629331932, NaN, "cr", "https://janaf.nist.gov/tables/B-049.html", "mp-1198592"], ["BN", -1.3002701782656834, NaN, "cr", "https://janaf.nist.gov/tables/B-072.html", "mp-984"], ["BP", -0.5985365726491405, 0.030574595485973414, "cubic", "O. Kubaschewski, C. Alcock, P. Spencer, Materials Thermochemistry, 6th ed., Oxford, Pergamom Press, 1993.", "mp-1479"], ["Ba(NO3)2", -1.142833467430509, 0.0024183295864611738, "nitba", "O. Kubaschewski, C. Alcock, P. Spencer, Materials Thermochemistry, 6th ed., Oxford, Pergamom Press, 1993.", "mp-4396"], ["Ba2SiO4", -3.3643899914177915, 0.0056263178133994654, "orth", "O. Kubaschewski, C. Alcock, P. Spencer, Materials Thermochemistry, 6th ed., Oxford, Pergamom Press, 1993.", "mp-17612"], ["Ba2Sn", -1.3010613175161116, 0.1157343444949276, "cryst", "O. Kubaschewski, C. Alcock, P. Spencer, Materials Thermochemistry, 6th ed., Oxford, Pergamom Press, 1993.", "mp-1981"], ["Ba2TiO4", -3.306794264327991, 0.01865568538127191, "monocl", "O. Kubaschewski, C. Alcock, P. Spencer, Materials Thermochemistry, 6th ed., Oxford, Pergamom Press, 1993.", "mp-3397"], ["Ba3Al2O6", -3.305542475914962, 0.011871799788082126, "cryst", "O. Kubaschewski, C. Alcock, P. Spencer, Materials Thermochemistry, 6th ed., Oxford, Pergamom Press, 1993.", null], ["Ba3N2", -0.7068431905570802, 0.06508761344132645, "ps.hex", "O. Kubaschewski, C. Alcock, P. Spencer, Materials Thermochemistry, 6th ed., Oxford, Pergamom Press, 1993.", null], ["BaAl2O4", -3.4412336478692205, 0.011696818612067311, "hex", "O. Kubaschewski, C. Alcock, P. Spencer, Materials Thermochemistry, 6th ed., Oxford, Pergamom Press, 1993.", "mp-4202"], ["BaBr2", -2.6176690395166164, 0.005873086138548565, "orth", "O. Kubaschewski, C. Alcock, P. Spencer, Materials Thermochemistry, 6th ed., Oxford, Pergamom Press, 1993.", "mp-27456"], ["BaC2", -0.2559974605096757, 0.04352993255630113, "tetrag", "O. Kubaschewski, C. Alcock, P. Spencer, Materials Thermochemistry, 6th ed., Oxford, Pergamom Press, 1993.", "mp-10293"], ["BaCO3", -2.5236996612998395, 0.026117959533780676, "orth", "O. Kubaschewski, C. Alcock, P. Spencer, Materials Thermochemistry, 6th ed., Oxford, Pergamom Press, 1993.", "mp-5504"], ["BaCl2", -2.9661054210904947, NaN, "cr", "https://janaf.nist.gov/tables/Ba-013.html", "mp-568662"], ["BaF2", -4.1759715299011555, NaN, "cr", "https://janaf.nist.gov/tables/Ba-019.html", "mp-1029"], ["BaHfO3", -3.710201251548733, 0.026117959533780676, "monocl", "O. Kubaschewski, C. Alcock, P. Spencer, Materials Thermochemistry, 6th ed., Oxford, Pergamom Press, 1993.", null], ["BaMoO4", -2.6192236799650557, 0.011573434449492761, "tetrag", "O. Kubaschewski, C. Alcock, P. Spencer, Materials Thermochemistry, 6th ed., Oxford, Pergamom Press, 1993.", "mp-19276"], ["BaO", -2.840328099298649, 0.010882483139075283, "cubic", "O. Kubaschewski, C. Alcock, P. Spencer, Materials Thermochemistry, 6th ed., Oxford, Pergamom Press, 1993.", "mp-1342"], ["BaO2", -2.191352080989032, 0.04042065165942248, "cubic", "O. Kubaschewski, C. Alcock, P. Spencer, Materials Thermochemistry, 6th ed., Oxford, Pergamom Press, 1993.", "mp-1105"], ["BaS", -2.402437706321572, 0.017101044932832585, "cubic", "O. Kubaschewski, C. Alcock, P. Spencer, Materials Thermochemistry, 6th ed., Oxford, Pergamom Press, 1993.", "mp-1500"], ["BaSO4", -2.5584199646483174, 0.021764966278150565, "baryte", "O. Kubaschewski, C. Alcock, P. Spencer, Materials Thermochemistry, 6th ed., Oxford, Pergamom Press, 1993.", "mp-3164"], ["BaSiO3", -3.3538776607664396, 0.014717262911892287, "cryst", "O. Kubaschewski, C. Alcock, P. Spencer, Materials Thermochemistry, 6th ed., Oxford, Pergamom Press, 1993.", "mp-7339"], ["BaTiO3", -3.415441422524637, 0.024252390995653485, "cubic", "O. Kubaschewski, C. Alcock, P. Spencer, Materials Thermochemistry, 6th ed., Oxford, Pergamom Press, 1993.", "mp-5020"], ["BaUO4", -3.434373488430076, 0.003627494379691761, "none", "O. Kubaschewski, C. Alcock, P. Spencer, Materials Thermochemistry, 6th ed., Oxford, Pergamom Press, 1993.", "mp-5611"], ["BaV2O6", -2.6279181506211424, 0.007715622966328507, "cryst", "O. Kubaschewski, C. Alcock, P. Spencer, Materials Thermochemistry, 6th ed., Oxford, Pergamom Press, 1993.", "mp-18929"], ["BaZrO3", -3.666878604385557, 0.012229838194389366, "cubic", "O. Kubaschewski, C. Alcock, P. Spencer, Materials Thermochemistry, 6th ed., Oxford, Pergamom Press, 1993.", "mp-3834"], ["Be2C", -0.3136677116336705, NaN, "cr", "https://janaf.nist.gov/tables/C-011.html", "mp-1569"], ["Be2SiO4", -3.134777000233057, NaN, "cr", "https://janaf.nist.gov/tables/Be-060.html", "mp-3347"], ["Be3N2", -1.2193977821378696, NaN, "cr", "https://janaf.nist.gov/tables/Be-061.html", "mp-18337"], ["BeAl2O4", -3.4071796189986445, 0.008735598710278118, "orth", "O. Kubaschewski, C. Alcock, P. Spencer, Materials Thermochemistry, 6th ed., Oxford, Pergamom Press, 1993.", "mp-3081"], ["BeAl6O10", -3.4288052337520054, 0.0060966292095659845, "cryst", "O. Kubaschewski, C. Alcock, P. Spencer, Materials Thermochemistry, 6th ed., Oxford, Pergamom Press, 1993.", "mp-560974"], ["BeBr2", -1.2285114299222764, 0.04352993255630113, "orth", "O. Kubaschewski, C. Alcock, P. Spencer, Materials Thermochemistry, 6th ed., Oxford, Pergamom Press, 1993.", "mp-30139"], ["BeCl2", -1.7142502011457637, 0.01140069662188839, "orth", "O. Kubaschewski, C. Alcock, P. Spencer, Materials Thermochemistry, 6th ed., Oxford, Pergamom Press, 1993.", "mp-23267"], ["BeF2", -3.5473440276833332, 0.014509977518767044, "\u03b2qtz", "O. Kubaschewski, C. Alcock, P. Spencer, Materials Thermochemistry, 6th ed., Oxford, Pergamom Press, 1993.", "mp-15951"], ["BeH2", -0.06564037448966044, 0.007254988759383522, "cryst", "O. Kubaschewski, C. Alcock, P. Spencer, Materials Thermochemistry, 6th ed., Oxford, Pergamom Press, 1993.", "mp-768203"], ["BeI2", -0.6519125613788906, 0.07220441193862646, "tetrag", "O. Kubaschewski, C. Alcock, P. Spencer, Materials Thermochemistry, 6th ed., Oxford, Pergamom Press, 1993.", "mp-570886"], ["BeO", -3.1178780585585217, NaN, "cr", "https://janaf.nist.gov/tables/Be-045.html", "mp-2542"], ["BeS", -1.2141949187704262, NaN, "cr", "https://janaf.nist.gov/tables/Be-053.html", "mp-422"], ["BeSO4", -2.038548198690207, NaN, "cr", "https://janaf.nist.gov/tables/Be-051.html", "mp-5046"], ["Bi2(SO4)3", -1.5509215046214908, 0.015302539316010624, "cryst", "O. Kubaschewski, C. Alcock, P. Spencer, Materials Thermochemistry, 6th ed., Oxford, Pergamom Press, 1993.", "mp-1195213"], ["Bi2O3", -1.1829777385657647, 0.006840417973133034, "monocl", "O. Kubaschewski, C. Alcock, P. Spencer, Materials Thermochemistry, 6th ed., Oxford, Pergamom Press, 1993.", "mp-23262"], ["Bi2S3", -0.418094637933616, NaN, "orth", "O. Kubaschewski, C. Alcock, P. Spencer, Materials Thermochemistry, 6th ed., Oxford, Pergamom Press, 1993.", "mp-22856"], ["Bi2Se3", -0.2906141211615913, 0.006840417973133034, "rhomb", "O. Kubaschewski, C. Alcock, P. Spencer, Materials Thermochemistry, 6th ed., Oxford, Pergamom Press, 1993.", "mp-541837"], ["Bi2Te3", -0.16313360438956662, 0.004352993255630113, "hex", "O. Kubaschewski, C. Alcock, P. Spencer, Materials Thermochemistry, 6th ed., Oxford, Pergamom Press, 1993.", "mp-34202"], ["BiBr3", -0.7153937130234966, 0.021764966278150565, "cryst", "O. Kubaschewski, C. Alcock, P. Spencer, Materials Thermochemistry, 6th ed., Oxford, Pergamom Press, 1993.", "mp-568301"], ["BiCl3", -0.9812372297066213, 0.012955337070327717, "cubic", "O. Kubaschewski, C. Alcock, P. Spencer, Materials Thermochemistry, 6th ed., Oxford, Pergamom Press, 1993.", "mp-22908"], ["BiF3", -2.358907773765271, 0.037829584245356936, "cubic", "O. Kubaschewski, C. Alcock, P. Spencer, Materials Thermochemistry, 6th ed., Oxford, Pergamom Press, 1993.", "mp-23237"], ["BiI3", -0.3902147525582708, 0.016323724708612923, "hex", "O. Kubaschewski, C. Alcock, P. Spencer, Materials Thermochemistry, 6th ed., Oxford, Pergamom Press, 1993.", "mp-22849"], ["Ca(NO3)2", -1.078805312665156, NaN, "cryst", "O. Kubaschewski, C. Alcock, P. Spencer, Materials Thermochemistry, 6th ed., Oxford, Pergamom Press, 1993.", "mp-3142"], ["Ca2B2O5", -3.1356522052262523, 0.005757927586812319, "\u03b1", "O. Kubaschewski, C. Alcock, P. Spencer, Materials Thermochemistry, 6th ed., Oxford, Pergamom Press, 1993.", "mp-1019560"], ["Ca2Fe2O5", -2.4572531769480253, 0.006218561793757304, "cryst", "O. Kubaschewski, C. Alcock, P. Spencer, Materials Thermochemistry, 6th ed., Oxford, Pergamom Press, 1993.", "mp-22113"], ["Ca2P2O7", -3.143859869277272, 0.01969211234689813, "\u03b1", "O. Kubaschewski, C. Alcock, P. Spencer, Materials Thermochemistry, 6th ed., Oxford, Pergamom Press, 1993.", "mp-17922"], ["Ca2Pb", -0.7227350706966823, 0.04352993255630113, "orth", "O. Kubaschewski, C. Alcock, P. Spencer, Materials Thermochemistry, 6th ed., Oxford, Pergamom Press, 1993.", "mp-30478"], ["Ca2SiO4", -3.447452209662978, 0.00799529373483082, "olivin", "O. Kubaschewski, C. Alcock, P. Spencer, Materials Thermochemistry, 6th ed., Oxford, Pergamom Press, 1993.", "mp-4481"], ["Ca2V2O7", -2.9046336814840936, 0.006312782426996052, "none", "O. Kubaschewski, C. Alcock, P. Spencer, Materials Thermochemistry, 6th ed., Oxford, Pergamom Press, 1993.", "mp-27614"], ["Ca3(PO4)2", -3.2823642001382307, 0.0200110129517062, "rhomb", "O. Kubaschewski, C. Alcock, P. Spencer, Materials Thermochemistry, 6th ed., Oxford, Pergamom Press, 1993.", "mp-1197377"], ["Ca3Al2O6", -3.382049630104825, 0.004334149128982363, "cubic", "O. Kubaschewski, C. Alcock, P. Spencer, Materials Thermochemistry, 6th ed., Oxford, Pergamom Press, 1993.", "mp-12147"], ["Ca3P2", -1.0494859453931078, 0.05202863367443612, "cryst", "O. Kubaschewski, C. Alcock, P. Spencer, Materials Thermochemistry, 6th ed., Oxford, Pergamom Press, 1993.", null], ["Ca3Sb2", -1.5090376619517725, 0.07814659320821679, "hex", "O. Kubaschewski, C. Alcock, P. Spencer, Materials Thermochemistry, 6th ed., Oxford, Pergamom Press, 1993.", null], ["Ca3Si2O7", -3.4051807955649367, 0.010882483139075283, "rankin", "O. Kubaschewski, C. Alcock, P. Spencer, Materials Thermochemistry, 6th ed., Oxford, Pergamom Press, 1993.", "mp-585516"], ["Ca3SiO5", -3.372763663251184, 0.009097525587163464, "none", "O. Kubaschewski, C. Alcock, P. Spencer, Materials Thermochemistry, 6th ed., Oxford, Pergamom Press, 1993.", "mp-641754"], ["Ca3V2O8", -3.011777036958586, 0.006696912700969405, "none", "O. Kubaschewski, C. Alcock, P. Spencer, Materials Thermochemistry, 6th ed., Oxford, Pergamom Press, 1993.", "mp-1182001"], ["Ca3WO6", -3.0398402901816954, 0.016893759539707343, "none", "O. Kubaschewski, C. Alcock, P. Spencer, Materials Thermochemistry, 6th ed., Oxford, Pergamom Press, 1993.", "mp-779906"], ["Ca4Ti3O10", -3.457886155081635, 0.011461662913984053, "orth", "O. Kubaschewski, C. Alcock, P. Spencer, Materials Thermochemistry, 6th ed., Oxford, Pergamom Press, 1993.", "mp-15315"], ["CaAl2", -0.7486457448373377, 0.057694434419859435, "cubic", "O. Kubaschewski, C. Alcock, P. Spencer, Materials Thermochemistry, 6th ed., Oxford, Pergamom Press, 1993.", "mp-2404"], ["CaAl2O4", -3.4437506847857415, 0.0031092808968786524, "none", "O. Kubaschewski, C. Alcock, P. Spencer, Materials Thermochemistry, 6th ed., Oxford, Pergamom Press, 1993.", "mp-2963"], ["CaAl4O7", -3.4539792318631712, 0.0028501741554720975, "none", "O. Kubaschewski, C. Alcock, P. Spencer, Materials Thermochemistry, 6th ed., Oxford, Pergamom Press, 1993.", "mp-4867"], ["CaB4O7", -2.8854990412171913, 0.005441241569537641, "cryst", "O. Kubaschewski, C. Alcock, P. Spencer, Materials Thermochemistry, 6th ed., Oxford, Pergamom Press, 1993.", "mp-556214"], ["CaBr2", -2.3604520499440538, NaN, "cr", "https://janaf.nist.gov/tables/Br-041.html", "mp-22888"], ["CaC2", -0.20521253919399104, 0.017273782760436954, "tetrag", "O. Kubaschewski, C. Alcock, P. Spencer, Materials Thermochemistry, 6th ed., Oxford, Pergamom Press, 1993.", "mp-917"], ["CaCO3", -2.5017274096285638, 0.00601127640063206, "calcit", "O. Kubaschewski, C. Alcock, P. Spencer, Materials Thermochemistry, 6th ed., Oxford, Pergamom Press, 1993.", "mp-3953"], ["CaCr2O4", -2.709072027151843, NaN, "cryst", "O. Kubaschewski, C. Alcock, P. Spencer, Materials Thermochemistry, 6th ed., Oxford, Pergamom Press, 1993.", "mp-540582"], ["CaGeO3", -2.6642391578387543, 0.011193411228763148, "tricl", "O. Kubaschewski, C. Alcock, P. Spencer, Materials Thermochemistry, 6th ed., Oxford, Pergamom Press, 1993.", "mp-17761"], ["CaHfO3", -3.6894727122362085, 0.020728539312524347, "monocl", "O. Kubaschewski, C. Alcock, P. Spencer, Materials Thermochemistry, 6th ed., Oxford, Pergamom Press, 1993.", null], ["CaMg(CO3)2", -2.3993284254246934, 0.005182134828131087, "dolom", "O. Kubaschewski, C. Alcock, P. Spencer, Materials Thermochemistry, 6th ed., Oxford, Pergamom Press, 1993.", "mp-6459"], ["CaMg2", -0.13577193249703448, 0.005873086138548565, "hex", "O. Kubaschewski, C. Alcock, P. Spencer, Materials Thermochemistry, 6th ed., Oxford, Pergamom Press, 1993.", "mp-2432"], ["CaMoO4", -2.6705268147635532, 0.005700348310944195, "tetrag", "O. Kubaschewski, C. Alcock, P. Spencer, Materials Thermochemistry, 6th ed., Oxford, Pergamom Press, 1993.", "mp-19330"], ["CaNb2O6", -3.0807215760480626, 0.019807270898634377, "none", "O. Kubaschewski, C. Alcock, P. Spencer, Materials Thermochemistry, 6th ed., Oxford, Pergamom Press, 1993.", "mp-17101"], ["CaO", -3.290137402380427, 0.00414570786250487, "cubic", "O. Kubaschewski, C. Alcock, P. Spencer, Materials Thermochemistry, 6th ed., Oxford, Pergamom Press, 1993.", "mp-2605"], ["CaS", -2.45218620067163, 0.01969211234689813, "cubic", "O. Kubaschewski, C. Alcock, P. Spencer, Materials Thermochemistry, 6th ed., Oxford, Pergamom Press, 1993.", "mp-1672"], ["CaSO4", -2.477233185674264, 0.007254988759383522, "orth", "O. Kubaschewski, C. Alcock, P. Spencer, Materials Thermochemistry, 6th ed., Oxford, Pergamom Press, 1993.", "mp-4406"], ["CaSe", -1.9080620437178661, 0.1736015167423914, "cubic", "O. Kubaschewski, C. Alcock, P. Spencer, Materials Thermochemistry, 6th ed., Oxford, Pergamom Press, 1993.", "mp-1415"], ["CaSi", -0.7804295051165416, 0.047675640418805995, "orth", "O. Kubaschewski, C. Alcock, P. Spencer, Materials Thermochemistry, 6th ed., Oxford, Pergamom Press, 1993.", "mp-1563"], ["CaSiO3", -3.3893234629908555, 0.004352993255630113, "wollas", "O. Kubaschewski, C. Alcock, P. Spencer, Materials Thermochemistry, 6th ed., Oxford, Pergamom Press, 1993.", "mp-5733"], ["CaTiO3", -3.4421812382377928, 0.010364269656262174, "cubic", "O. Kubaschewski, C. Alcock, P. Spencer, Materials Thermochemistry, 6th ed., Oxford, Pergamom Press, 1993.", "mp-4019"], ["CaUO4", -3.451820009018117, 0.006564037448966043, "none", "O. Kubaschewski, C. Alcock, P. Spencer, Materials Thermochemistry, 6th ed., Oxford, Pergamom Press, 1993.", "mp-3960"], ["CaV2O6", -2.6818123528337057, 0.006218561793757304, "none", "O. Kubaschewski, C. Alcock, P. Spencer, Materials Thermochemistry, 6th ed., Oxford, Pergamom Press, 1993.", "mp-27624"], ["CaWO4", -2.8056077959501704, 0.020901277140128714, "scheel", "O. Kubaschewski, C. Alcock, P. Spencer, Materials Thermochemistry, 6th ed., Oxford, Pergamom Press, 1993.", "mp-19426"], ["CaZrO3", -3.661696469557426, 0.01989939774002337, "cubic", "O. Kubaschewski, C. Alcock, P. Spencer, Materials Thermochemistry, 6th ed., Oxford, Pergamom Press, 1993.", "mp-4571"], ["Cd(NO3)2", -0.5256987886759646, 0.005297293379867333, "cubic", "O. Kubaschewski, C. Alcock, P. Spencer, Materials Thermochemistry, 6th ed., Oxford, Pergamom Press, 1993.", "mp-27198"], ["Cd3As2", -0.07897573478071776, 0.01741197302252045, "tetrag", "O. Kubaschewski, C. Alcock, P. Spencer, Materials Thermochemistry, 6th ed., Oxford, Pergamom Press, 1993.", "mp-570634"], ["CdBr2", -1.0892847408731545, 0.005873086138548565, "hex", "O. Kubaschewski, C. Alcock, P. Spencer, Materials Thermochemistry, 6th ed., Oxford, Pergamom Press, 1993.", "mp-27934"], ["CdCO3", -1.5585788709087056, 0.01741197302252045, "hex", "O. Kubaschewski, C. Alcock, P. Spencer, Materials Thermochemistry, 6th ed., Oxford, Pergamom Press, 1993.", "mp-4385"], ["CdCl2", -1.3501188605557524, 0.004491183517713608, "hex", "O. Kubaschewski, C. Alcock, P. Spencer, Materials Thermochemistry, 6th ed., Oxford, Pergamom Press, 1993.", "mp-22881"], ["CdF2", -2.4197114890820086, 0.007254988759383522, "cubic", "O. Kubaschewski, C. Alcock, P. Spencer, Materials Thermochemistry, 6th ed., Oxford, Pergamom Press, 1993.", "mp-241"], ["CdI2", -0.7054612879362452, 0.008636891380218477, "hex", "O. Kubaschewski, C. Alcock, P. Spencer, Materials Thermochemistry, 6th ed., Oxford, Pergamom Press, 1993.", "mp-571579"], ["CdO", -1.3390636395890727, 0.00414570786250487, "cubic", "O. Kubaschewski, C. Alcock, P. Spencer, Materials Thermochemistry, 6th ed., Oxford, Pergamom Press, 1993.", "mp-1132"], ["CdS", -0.7742109433227844, 0.01502819100158015, "hex", "O. Kubaschewski, C. Alcock, P. Spencer, Materials Thermochemistry, 6th ed., Oxford, Pergamom Press, 1993.", "mp-672"], ["CdSO4", -1.613889523307625, 0.002245591758856804, "rhomb", "O. Kubaschewski, C. Alcock, P. Spencer, Materials Thermochemistry, 6th ed., Oxford, Pergamom Press, 1993.", "mp-8459"], ["CdSb", -0.06892239321414347, 0.006736775276570413, "orth", "O. Kubaschewski, C. Alcock, P. Spencer, Materials Thermochemistry, 6th ed., Oxford, Pergamom Press, 1993.", "mp-1321"], ["CdSe", -0.7503731231133814, 0.010882483139075283, "hex", "O. Kubaschewski, C. Alcock, P. Spencer, Materials Thermochemistry, 6th ed., Oxford, Pergamom Press, 1993.", "mp-2691"], ["CdSeO3", -1.1952075767601538, NaN, "cryst", "O. Kubaschewski, C. Alcock, P. Spencer, Materials Thermochemistry, 6th ed., Oxford, Pergamom Press, 1993.", "mp-559203"], ["CdSiO3", -2.4652451804385205, 0.006840417973133034, "monocl", "O. Kubaschewski, C. Alcock, P. Spencer, Materials Thermochemistry, 6th ed., Oxford, Pergamom Press, 1993.", "mp-560560"], ["CdTe", -0.5223591906756135, 0.00414570786250487, "cubic", "O. Kubaschewski, C. Alcock, P. Spencer, Materials Thermochemistry, 6th ed., Oxford, Pergamom Press, 1993.", "mp-406"], ["Ce2C3", -0.36606600425917996, 0.013888121339391313, "cubic", "O. Kubaschewski, C. Alcock, P. Spencer, Materials Thermochemistry, 6th ed., Oxford, Pergamom Press, 1993.", "mp-20181"], ["Ce2O3", -3.730515220075007, 0.002694710110628165, "cubic", "O. Kubaschewski, C. Alcock, P. Spencer, Materials Thermochemistry, 6th ed., Oxford, Pergamom Press, 1993.", "mp-542313"], ["Ce2S3", -2.463172326507268, 0.026117959533780676, "cubic", "O. Kubaschewski, C. Alcock, P. Spencer, Materials Thermochemistry, 6th ed., Oxford, Pergamom Press, 1993.", "mp-20973"], ["Ce3S4", -2.447004065843499, 0.03094474797369706, "cubic", "O. Kubaschewski, C. Alcock, P. Spencer, Materials Thermochemistry, 6th ed., Oxford, Pergamom Press, 1993.", "mp-1382"], ["CeAlO3", -3.732795359399385, 0.00601127640063206, "orth", "O. Kubaschewski, C. Alcock, P. Spencer, Materials Thermochemistry, 6th ed., Oxford, Pergamom Press, 1993.", "mp-19843"], ["CeBr3", -2.298276796276137, NaN, "hex", "O. Kubaschewski, C. Alcock, P. Spencer, Materials Thermochemistry, 6th ed., Oxford, Pergamom Press, 1993.", "mp-569850"], ["CeCl3", -2.741608430822751, 0.004404814603911423, "hex", "O. Kubaschewski, C. Alcock, P. Spencer, Materials Thermochemistry, 6th ed., Oxford, Pergamom Press, 1993.", "mp-582011"], ["CeCrO3", -3.1776850766099822, 0.024252390995653485, "none", "O. Kubaschewski, C. Alcock, P. Spencer, Materials Thermochemistry, 6th ed., Oxford, Pergamom Press, 1993.", "mp-20530"], ["CeF3", -4.48928340160996, 0.021764966278150565, "hex", "O. Kubaschewski, C. Alcock, P. Spencer, Materials Thermochemistry, 6th ed., Oxford, Pergamom Press, 1993.", "mp-510560"], ["CeH2", -0.6678044415184927, NaN, "cubic", "O. Kubaschewski, C. Alcock, P. Spencer, Materials Thermochemistry, 6th ed., Oxford, Pergamom Press, 1993.", "mp-505569"], ["CeI3", -1.68367560565979, 0.023837820209402998, "orth", "O. Kubaschewski, C. Alcock, P. Spencer, Materials Thermochemistry, 6th ed., Oxford, Pergamom Press, 1993.", null], ["CeN", -1.6914488079019867, 0.1300715841860903, "cubic", "O. Kubaschewski, C. Alcock, P. Spencer, Materials Thermochemistry, 6th ed., Oxford, Pergamom Press, 1993.", "mp-2493"], ["CeO2", -3.767066544396092, 0.002763805241669913, "cubic", "O. Kubaschewski, C. Alcock, P. Spencer, Materials Thermochemistry, 6th ed., Oxford, Pergamom Press, 1993.", "mp-20194"], ["CeS", -2.365644549041841, 0.04352993255630113, "cubic", "O. Kubaschewski, C. Alcock, P. Spencer, Materials Thermochemistry, 6th ed., Oxford, Pergamom Press, 1993.", "mp-1096"], ["Co(NO3)2", -0.48516297846480605, 0.004376024965977362, "cryst", "O. Kubaschewski, C. Alcock, P. Spencer, Materials Thermochemistry, 6th ed., Oxford, Pergamom Press, 1993.", null], ["Co2P", -0.6474213778611771, 0.05942181269590313, "rhomb", "O. Kubaschewski, C. Alcock, P. Spencer, Materials Thermochemistry, 6th ed., Oxford, Pergamom Press, 1993.", "mp-22204"], ["Co2SiO4", -2.070929138316272, 0.006810805774115142, "orth", "O. Kubaschewski, C. Alcock, P. Spencer, Materials Thermochemistry, 6th ed., Oxford, Pergamom Press, 1993.", "mp-21856"], ["Co3O4", -1.3473550553140825, 0.006810805774115142, "cubic", "O. Kubaschewski, C. Alcock, P. Spencer, Materials Thermochemistry, 6th ed., Oxford, Pergamom Press, 1993.", "mp-18748"], ["Co3S4", -0.5315389723711601, 0.03716330976745437, "cubic", "O. Kubaschewski, C. Alcock, P. Spencer, Materials Thermochemistry, 6th ed., Oxford, Pergamom Press, 1993.", "mp-943"], ["CoBr2", -0.7451909882852502, 0.007254988759383522, "hex", "O. Kubaschewski, C. Alcock, P. Spencer, Materials Thermochemistry, 6th ed., Oxford, Pergamom Press, 1993.", "mp-30033"], ["CoCO3", -1.4561798867048354, 0.026117959533780676, "hex", "O. Kubaschewski, C. Alcock, P. Spencer, Materials Thermochemistry, 6th ed., Oxford, Pergamom Press, 1993.", "mp-21434"], ["CoCl2", -1.0796114225273097, 0.005873086138548565, "hex", "O. Kubaschewski, C. Alcock, P. Spencer, Materials Thermochemistry, 6th ed., Oxford, Pergamom Press, 1993.", "mp-23240"], ["CoF2", -2.319869024726683, 0.031783760279203994, "tetrag", "O. Kubaschewski, C. Alcock, P. Spencer, Materials Thermochemistry, 6th ed., Oxford, Pergamom Press, 1993.", "mp-555908"], ["CoF3", -2.0478708592460144, NaN, "cr", "https://janaf.nist.gov/tables/Co-012.html", "mp-559473"], ["CoI2", -0.29641811216909814, 0.03627494379691761, "hex", "O. Kubaschewski, C. Alcock, P. Spencer, Materials Thermochemistry, 6th ed., Oxford, Pergamom Press, 1993.", "mp-569610"], ["CoO", -1.2317934486467592, 0.003109280896878652, "cubic", "O. Kubaschewski, C. Alcock, P. Spencer, Materials Thermochemistry, 6th ed., Oxford, Pergamom Press, 1993.", "mp-19079"], ["CoP", -0.6503579209304514, 0.09327842690635957, "rhomb", "O. Kubaschewski, C. Alcock, P. Spencer, Materials Thermochemistry, 6th ed., Oxford, Pergamom Press, 1993.", "mp-22270"], ["CoP3", -0.5301323929178102, 0.08239594376728428, "cryst", "O. Kubaschewski, C. Alcock, P. Spencer, Materials Thermochemistry, 6th ed., Oxford, Pergamom Press, 1993.", "mp-1944"], ["CoS2", -0.5289232281245796, 0.029019955037534087, "cubic", "O. Kubaschewski, C. Alcock, P. Spencer, Materials Thermochemistry, 6th ed., Oxford, Pergamom Press, 1993.", "mp-2070"], ["CoSO4", -1.5344301226096146, 0.0029365430692742823, "rhomb", "O. Kubaschewski, C. Alcock, P. Spencer, Materials Thermochemistry, 6th ed., Oxford, Pergamom Press, 1993.", "mp-19379"], ["CoSb", -0.2166132358158794, 0.04093886514223559, "hex", "O. Kubaschewski, C. Alcock, P. Spencer, Materials Thermochemistry, 6th ed., Oxford, Pergamom Press, 1993.", "mp-2644"], ["CoSeO3", -1.1968658599051558, 0.021764966278150565, "cryst", "O. Kubaschewski, C. Alcock, P. Spencer, Materials Thermochemistry, 6th ed., Oxford, Pergamom Press, 1993.", "mp-562826"], ["CoWO4", -1.9730114668971093, 0.006564037448966043, "monocl", "O. Kubaschewski, C. Alcock, P. Spencer, Materials Thermochemistry, 6th ed., Oxford, Pergamom Press, 1993.", "mp-19092"], ["Cr(CO)6", -0.8589587790505283, 0.0033484563504847025, "orth", "O. Kubaschewski, C. Alcock, P. Spencer, Materials Thermochemistry, 6th ed., Oxford, Pergamom Press, 1993.", null], ["Cr2(SO4)3", -1.7871049202000773, 0.009693640443209915, "none", "O. Kubaschewski, C. Alcock, P. Spencer, Materials Thermochemistry, 6th ed., Oxford, Pergamom Press, 1993.", "mp-19361"], ["Cr23C6", -0.11736641914194819, 0.013473550553140827, "cubic", "O. Kubaschewski, C. Alcock, P. Spencer, Materials Thermochemistry, 6th ed., Oxford, Pergamom Press, 1993.", "mp-723"], ["Cr2N", -0.43357194728696763, 0.04352993255630113, "hex", "O. Kubaschewski, C. Alcock, P. Spencer, Materials Thermochemistry, 6th ed., Oxford, Pergamom Press, 1993.", "mp-8780"], ["Cr2O3", -2.352067355792138, 0.015546404484393261, "rhomb", "O. Kubaschewski, C. Alcock, P. Spencer, Materials Thermochemistry, 6th ed., Oxford, Pergamom Press, 1993.", "mp-19399"], ["Cr3B4", -0.41634751819156046, NaN, "orth", "O. Kubaschewski, C. Alcock, P. Spencer, Materials Thermochemistry, 6th ed., Oxford, Pergamom Press, 1993.", "mp-889"], ["Cr3C2", -0.17702172572895794, 0.026117959533780676, "orth", "O. Kubaschewski, C. Alcock, P. Spencer, Materials Thermochemistry, 6th ed., Oxford, Pergamom Press, 1993.", "mp-20937"], ["Cr5B3", -0.3224583396804569, NaN, "tetrag", "O. Kubaschewski, C. Alcock, P. Spencer, Materials Thermochemistry, 6th ed., Oxford, Pergamom Press, 1993.", "mp-15617"], ["Cr7C3", -0.16651857485930183, NaN, "cr", "https://janaf.nist.gov/tables/C-140.html", "mp-1196316"], ["CrB", -0.4088704379395428, NaN, "orth", "O. Kubaschewski, C. Alcock, P. Spencer, Materials Thermochemistry, 6th ed., Oxford, Pergamom Press, 1993.", "mp-1080664"], ["CrBr2", -1.0436819543856009, 0.06494942317924296, "monocl", "O. Kubaschewski, C. Alcock, P. Spencer, Materials Thermochemistry, 6th ed., Oxford, Pergamom Press, 1993.", "mp-567624"], ["CrCl2", -1.3660107406953543, 0.03627494379691761, "orth", "O. Kubaschewski, C. Alcock, P. Spencer, Materials Thermochemistry, 6th ed., Oxford, Pergamom Press, 1993.", "mp-22857"], ["CrCl3", -1.4776857462415793, 0.028242634813314425, "monocl", "O. Kubaschewski, C. Alcock, P. Spencer, Materials Thermochemistry, 6th ed., Oxford, Pergamom Press, 1993.", "mp-567504"], ["CrF2", -2.6784727548333542, 0.04042065165942248, "monocl", "O. Kubaschewski, C. Alcock, P. Spencer, Materials Thermochemistry, 6th ed., Oxford, Pergamom Press, 1993.", "mp-554340"], ["CrF3", -3.003047132901965, 0.021764966278150565, "hex", "O. Kubaschewski, C. Alcock, P. Spencer, Materials Thermochemistry, 6th ed., Oxford, Pergamom Press, 1993.", "mp-560338"], ["CrI2", -0.5465424865402252, 0.020383063657315608, "monocl", "O. Kubaschewski, C. Alcock, P. Spencer, Materials Thermochemistry, 6th ed., Oxford, Pergamom Press, 1993.", "mp-27215"], ["CrN", -0.6073462018569634, 0.04352993255630113, "cubic", "O. Kubaschewski, C. Alcock, P. Spencer, Materials Thermochemistry, 6th ed., Oxford, Pergamom Press, 1993.", "mp-2132"], ["CrO3", -1.520956572056474, 0.028242634813314425, "orth", "O. Kubaschewski, C. Alcock, P. Spencer, Materials Thermochemistry, 6th ed., Oxford, Pergamom Press, 1993.", "mp-510421"], ["CrS", -0.806340179257197, 0.04974849435005843, "monocl", "O. Kubaschewski, C. Alcock, P. Spencer, Materials Thermochemistry, 6th ed., Oxford, Pergamom Press, 1993.", "mp-523"], ["Cs2CO3", -1.9629926728960558, 0.003627494379691761, "cryst", "O. Kubaschewski, C. Alcock, P. Spencer, Materials Thermochemistry, 6th ed., Oxford, Pergamom Press, 1993.", "mp-616458"], ["Cs2CrO4", -2.1162358028136463, 0.004886012837952167, "cryst", "O. Kubaschewski, C. Alcock, P. Spencer, Materials Thermochemistry, 6th ed., Oxford, Pergamom Press, 1993.", "mp-647813"], ["Cs2MoO4", -2.2425318316249556, NaN, "rhomb", "O. Kubaschewski, C. Alcock, P. Spencer, Materials Thermochemistry, 6th ed., Oxford, Pergamom Press, 1993.", "mp-1194312"], ["Cs2SO4", -2.1359871395585803, NaN, "cr", "https://janaf.nist.gov/tables/Cs-023.html", "mp-505782"], ["Cs2SiO3", -2.6914280919036817, 0.026083411968259803, "cryst", "O. Kubaschewski, C. Alcock, P. Spencer, Materials Thermochemistry, 6th ed., Oxford, Pergamom Press, 1993.", "mp-505734"], ["Cs2UO4", -2.8520989484082606, 0.006810805774115142, "none", "O. Kubaschewski, C. Alcock, P. Spencer, Materials Thermochemistry, 6th ed., Oxford, Pergamom Press, 1993.", "mp-2991"], ["CsBO2", -2.530954650059223, 0.05415330895396985, "cubic", "O. Kubaschewski, C. Alcock, P. Spencer, Materials Thermochemistry, 6th ed., Oxford, Pergamom Press, 1993.", "mp-561725"], ["CsBr", -2.1008374593243424, 0.00414570786250487, "cubic", "O. Kubaschewski, C. Alcock, P. Spencer, Materials Thermochemistry, 6th ed., Oxford, Pergamom Press, 1993.", "mp-571222"], ["CsCl", -2.294131088413632, 0.002072853931252435, "cubic", "O. Kubaschewski, C. Alcock, P. Spencer, Materials Thermochemistry, 6th ed., Oxford, Pergamom Press, 1993.", "mp-573697"], ["CsClO4", -0.7552097822863036, 0.002245591758856804, "rhomb", "O. Kubaschewski, C. Alcock, P. Spencer, Materials Thermochemistry, 6th ed., Oxford, Pergamom Press, 1993.", "mp-30206"], ["CsF", -2.8743902715239544, NaN, "cr", "https://janaf.nist.gov/tables/Cs-008.html", "mp-1784"], ["CsH", -0.2798352807190787, 0.002072853931252435, "cubic", "O. Kubaschewski, C. Alcock, P. Spencer, Materials Thermochemistry, 6th ed., Oxford, Pergamom Press, 1993.", "mp-1057286"], ["CsHO", -1.4396868789251702, NaN, "cr", "https://janaf.nist.gov/tables/Cs-012.html", null], ["CsI", -1.7950915044646083, 0.04352993255630113, "cubic", "O. Kubaschewski, C. Alcock, P. Spencer, Materials Thermochemistry, 6th ed., Oxford, Pergamom Press, 1993.", "mp-614603"], ["CsNO2", -0.9571403027558116, NaN, "cubic", "O. Kubaschewski, C. Alcock, P. Spencer, Materials Thermochemistry, 6th ed., Oxford, Pergamom Press, 1993.", "mp-3288"], ["CsNO3", -1.0484495184274816, 0.004352993255630113, "hex", "O. Kubaschewski, C. Alcock, P. Spencer, Materials Thermochemistry, 6th ed., Oxford, Pergamom Press, 1993.", "mp-561851"], ["CsO2", -0.9887513252074114, 0.007254988759383522, "tetrag", "O. Kubaschewski, C. Alcock, P. Spencer, Materials Thermochemistry, 6th ed., Oxford, Pergamom Press, 1993.", "mp-1441"], ["Cu2O", -0.5897511267371823, NaN, "cr", "https://janaf.nist.gov/tables/Cu-019.html", "mp-361"], ["Cu2S", -0.27465314589094764, 0.005873086138548565, "orth", "O. Kubaschewski, C. Alcock, P. Spencer, Materials Thermochemistry, 6th ed., Oxford, Pergamom Press, 1993.", "mp-581212"], ["Cu2Sb", -0.04042065165942248, 0.005873086138548565, "cryst", "O. Kubaschewski, C. Alcock, P. Spencer, Materials Thermochemistry, 6th ed., Oxford, Pergamom Press, 1993.", "mp-1825"], ["Cu2Se", -0.22559560285130664, 0.021764966278150565, "tetrag", "O. Kubaschewski, C. Alcock, P. Spencer, Materials Thermochemistry, 6th ed., Oxford, Pergamom Press, 1993.", "mp-16366"], ["Cu2Te", -0.14440882387725293, 0.04352993255630113, "hex", "O. Kubaschewski, C. Alcock, P. Spencer, Materials Thermochemistry, 6th ed., Oxford, Pergamom Press, 1993.", "mp-1861"], ["Cu3P", -0.39125117952389704, 0.032647449417225846, "hex", "O. Kubaschewski, C. Alcock, P. Spencer, Materials Thermochemistry, 6th ed., Oxford, Pergamom Press, 1993.", "mp-7463"], ["CuBr", -0.5420513030225117, 0.006736775276570413, "cubic", "O. Kubaschewski, C. Alcock, P. Spencer, Materials Thermochemistry, 6th ed., Oxford, Pergamom Press, 1993.", "mp-22913"], ["CuCN", 0.3282018724483022, 0.007254988759383522, "cryst", "O. Kubaschewski, C. Alcock, P. Spencer, Materials Thermochemistry, 6th ed., Oxford, Pergamom Press, 1993.", null], ["CuCO3", -1.2358355138127017, 0.0190702561675224, "none", "O. Kubaschewski, C. Alcock, P. Spencer, Materials Thermochemistry, 6th ed., Oxford, Pergamom Press, 1993.", "mp-27249"], ["CuCl", -0.7155077199897154, NaN, "cr", "https://janaf.nist.gov/tables/Cl-009.html", "mp-22914"], ["CuCl2", -0.7111720005168457, NaN, "cr", "https://janaf.nist.gov/tables/Cl-079.html", "mp-30999"], ["CuF2", -1.861768305919895, 0.029019955037534087, "monocl", "O. Kubaschewski, C. Alcock, P. Spencer, Materials Thermochemistry, 6th ed., Oxford, Pergamom Press, 1993.", "mp-1229"], ["CuI", -0.3523851683129139, 0.010882483139075283, "cubic", "O. Kubaschewski, C. Alcock, P. Spencer, Materials Thermochemistry, 6th ed., Oxford, Pergamom Press, 1993.", "mp-570136"], ["CuO", -0.8087395076826217, NaN, "cr", "https://janaf.nist.gov/tables/Cu-015.html", "mp-704645"], ["CuS", -0.27102565151125585, 0.021764966278150565, "hex", "O. Kubaschewski, C. Alcock, P. Spencer, Materials Thermochemistry, 6th ed., Oxford, Pergamom Press, 1993.", "mp-555599"], ["CuSO4", -1.3300501797446767, NaN, "cr", "https://janaf.nist.gov/tables/Cu-017.html", "mp-20525"], ["CuSe", -0.2166132358158794, 0.021764966278150565, "hex", "O. Kubaschewski, C. Alcock, P. Spencer, Materials Thermochemistry, 6th ed., Oxford, Pergamom Press, 1993.", "mp-571486"], ["Dy2O3", -3.8611050177439106, 0.007876844938759252, "cubic", "O. Kubaschewski, C. Alcock, P. Spencer, Materials Thermochemistry, 6th ed., Oxford, Pergamom Press, 1993.", "mp-2345"], ["DyCl3", -2.580184930926468, 0.023837820209402998, "monocl", "O. Kubaschewski, C. Alcock, P. Spencer, Materials Thermochemistry, 6th ed., Oxford, Pergamom Press, 1993.", "mp-28448"], ["DyF3", -4.455599525227108, 0.019433005605491577, "orth", "O. Kubaschewski, C. Alcock, P. Spencer, Materials Thermochemistry, 6th ed., Oxford, Pergamom Press, 1993.", null], ["Er2O3", -3.934069476123996, 0.008705986511260226, "cubic", "O. Kubaschewski, C. Alcock, P. Spencer, Materials Thermochemistry, 6th ed., Oxford, Pergamom Press, 1993.", "mp-679"], ["ErCl3", -2.5713753017186454, 0.007514095500790075, "monocl", "O. Kubaschewski, C. Alcock, P. Spencer, Materials Thermochemistry, 6th ed., Oxford, Pergamom Press, 1993.", null], ["ErF3", -4.463372727469305, 0.016323724708612923, "orth", "O. Kubaschewski, C. Alcock, P. Spencer, Materials Thermochemistry, 6th ed., Oxford, Pergamom Press, 1993.", "mp-9371"], ["Eu2O3", -3.4465342314934233, 0.007876844938759252, "cubic", "O. Kubaschewski, C. Alcock, P. Spencer, Materials Thermochemistry, 6th ed., Oxford, Pergamom Press, 1993.", "mp-1182469"], ["EuCl3", -2.4337896220317647, 0.011918910104701499, "hex", "O. Kubaschewski, C. Alcock, P. Spencer, Materials Thermochemistry, 6th ed., Oxford, Pergamom Press, 1993.", "mp-569895"], ["EuF3", -4.195456356854928, NaN, "orth", "O. Kubaschewski, C. Alcock, P. Spencer, Materials Thermochemistry, 6th ed., Oxford, Pergamom Press, 1993.", "mp-19908"], ["EuN", -1.1276325386013244, 0.1300715841860903, "cubic", "O. Kubaschewski, C. Alcock, P. Spencer, Materials Thermochemistry, 6th ed., Oxford, Pergamom Press, 1993.", "mp-20340"], ["EuO", -3.056941335114528, 0.02798352807190787, "cubic", "O. Kubaschewski, C. Alcock, P. Spencer, Materials Thermochemistry, 6th ed., Oxford, Pergamom Press, 1993.", "mp-21394"], ["EuS", -2.341806728832438, 0.08654165162978915, "cubic", "O. Kubaschewski, C. Alcock, P. Spencer, Materials Thermochemistry, 6th ed., Oxford, Pergamom Press, 1993.", "mp-20587"], ["Fe2(SO4)3", -1.5747532282016843, NaN, "cr", "https://janaf.nist.gov/tables/Fe-031.html", "mp-540767"], ["Fe2O3", -1.7111471388106785, NaN, "cr", "https://janaf.nist.gov/tables/Fe-030.html", "mp-19770"], ["Fe2P", -0.5534519996444001, NaN, "hex", "O. Kubaschewski, C. Alcock, P. Spencer, Materials Thermochemistry, 6th ed., Oxford, Pergamom Press, 1993.", "mp-778"], ["Fe2SiO4", -2.1781252987610404, 0.011696818612067311, "fayal", "O. Kubaschewski, C. Alcock, P. Spencer, Materials Thermochemistry, 6th ed., Oxford, Pergamom Press, 1993.", "mp-20313"], ["Fe3C", 0.06503579209304515, 0.010882483139075283, "cement", "O. Kubaschewski, C. Alcock, P. Spencer, Materials Thermochemistry, 6th ed., Oxford, Pergamom Press, 1993.", "mp-13154"], ["Fe3O4", -1.6596008878582442, NaN, "cr", "https://janaf.nist.gov/tables/Fe-032.html", "mp-19306"], ["Fe3P", -0.4249350559067491, NaN, "tetrag", "O. Kubaschewski, C. Alcock, P. Spencer, Materials Thermochemistry, 6th ed., Oxford, Pergamom Press, 1993.", "mp-18708"], ["Fe4N", -0.023008678636902025, 0.008705986511260226, "cubic", "O. Kubaschewski, C. Alcock, P. Spencer, Materials Thermochemistry, 6th ed., Oxford, Pergamom Press, 1993.", "mp-535"], ["FeBr2", -0.8598889058145517, 0.005873086138548565, "hex", "O. Kubaschewski, C. Alcock, P. Spencer, Materials Thermochemistry, 6th ed., Oxford, Pergamom Press, 1993.", "mp-22880"], ["FeCO3", -1.5351556214855533, 0.006840417973133034, "sider", "O. Kubaschewski, C. Alcock, P. Spencer, Materials Thermochemistry, 6th ed., Oxford, Pergamom Press, 1993.", "mp-18969"], ["FeCl2", -1.1808357895034705, 0.002763805241669913, "hex", "O. Kubaschewski, C. Alcock, P. Spencer, Materials Thermochemistry, 6th ed., Oxford, Pergamom Press, 1993.", "mp-23229"], ["FeCl3", -1.034872325177778, 0.0025910674140655434, "hex", "O. Kubaschewski, C. Alcock, P. Spencer, Materials Thermochemistry, 6th ed., Oxford, Pergamom Press, 1993.", "mp-23204"], ["FeF2", -2.4385088194819162, NaN, "cr", "https://janaf.nist.gov/tables/F-055.html", "mp-556911"], ["FeS", -0.5268728301109158, NaN, "cr", "https://janaf.nist.gov/tables/Fe-023.html", "mp-505531"], ["FeS2", -0.5924907486829876, 0.007254988759383522, "pyrite", "O. Kubaschewski, C. Alcock, P. Spencer, Materials Thermochemistry, 6th ed., Oxford, Pergamom Press, 1993.", "mp-1522"], ["FeSO4", -1.6044718569466345, NaN, "cr", "https://janaf.nist.gov/tables/Fe-022.html", "mp-19254"], ["FeWO4", -2.043143024904483, 0.009327842690635956, "monocl", "O. Kubaschewski, C. Alcock, P. Spencer, Materials Thermochemistry, 6th ed., Oxford, Pergamom Press, 1993.", "mp-19421"], ["Ga2S3", -1.0702144847056319, 0.026117959533780676, "cubic", "O. Kubaschewski, C. Alcock, P. Spencer, Materials Thermochemistry, 6th ed., Oxford, Pergamom Press, 1993.", "mp-539"], ["Ga2Se3", -0.8473826870959954, 0.026117959533780676, "cubic", "O. Kubaschewski, C. Alcock, P. Spencer, Materials Thermochemistry, 6th ed., Oxford, Pergamom Press, 1993.", "mp-1340"], ["Ga2Te3", -0.5698275457012942, 0.03461666065191566, "cubic", "O. Kubaschewski, C. Alcock, P. Spencer, Materials Thermochemistry, 6th ed., Oxford, Pergamom Press, 1993.", null], ["GaAs", -0.3839961907645135, 0.032647449417225846, "cubic", "O. Kubaschewski, C. Alcock, P. Spencer, Materials Thermochemistry, 6th ed., Oxford, Pergamom Press, 1993.", "mp-2534"], ["GaBr3", -1.001706662277739, 0.006477668535163858, "cryst", "O. Kubaschewski, C. Alcock, P. Spencer, Materials Thermochemistry, 6th ed., Oxford, Pergamom Press, 1993.", "mp-30953"], ["GaCl3", -1.3595330721601908, 0.011918910104701499, "cryst", "O. Kubaschewski, C. Alcock, P. Spencer, Materials Thermochemistry, 6th ed., Oxford, Pergamom Press, 1993.", "mp-30952"], ["GaI3", -0.6200424321858846, 0.03135191571019307, "orth", "O. Kubaschewski, C. Alcock, P. Spencer, Materials Thermochemistry, 6th ed., Oxford, Pergamom Press, 1993.", "mp-30954"], ["GaN", -0.5679619771631671, 0.047675640418805995, "hex", "O. Kubaschewski, C. Alcock, P. Spencer, Materials Thermochemistry, 6th ed., Oxford, Pergamom Press, 1993.", "mp-804"], ["GaP", -0.5311688198834364, 0.04352993255630113, "cubic", "O. Kubaschewski, C. Alcock, P. Spencer, Materials Thermochemistry, 6th ed., Oxford, Pergamom Press, 1993.", "mp-2490"], ["GaS", -1.0841026060450234, 0.09742413476886444, "hex", "O. Kubaschewski, C. Alcock, P. Spencer, Materials Thermochemistry, 6th ed., Oxford, Pergamom Press, 1993.", "mp-2507"], ["GaSb", -0.2274957189549547, 0.008809629207822847, "cubic", "O. Kubaschewski, C. Alcock, P. Spencer, Materials Thermochemistry, 6th ed., Oxford, Pergamom Press, 1993.", "mp-1156"], ["GaSe", -0.8239594376728429, 0.06529489883445169, "hex", "O. Kubaschewski, C. Alcock, P. Spencer, Materials Thermochemistry, 6th ed., Oxford, Pergamom Press, 1993.", "mp-1572"], ["GaTe", -0.6503579209304514, 0.06529489883445169, "monocl", "O. Kubaschewski, C. Alcock, P. Spencer, Materials Thermochemistry, 6th ed., Oxford, Pergamom Press, 1993.", "mp-10009"], ["Gd2O3", -3.7864822762188224, 0.006840417973133034, "cubic", "O. Kubaschewski, C. Alcock, P. Spencer, Materials Thermochemistry, 6th ed., Oxford, Pergamom Press, 1993.", "mp-504886"], ["GdBr3", -2.147735779518929, NaN, "hex", "O. Kubaschewski, C. Alcock, P. Spencer, Materials Thermochemistry, 6th ed., Oxford, Pergamom Press, 1993.", "mp-27182"], ["GdCl3", -2.6125732736022873, 0.008550522466416292, "orth", "O. Kubaschewski, C. Alcock, P. Spencer, Materials Thermochemistry, 6th ed., Oxford, Pergamom Press, 1993.", "mp-23265"], ["GdF3", -4.4024826432387645, 0.011918910104701499, "orth", "O. Kubaschewski, C. Alcock, P. Spencer, Materials Thermochemistry, 6th ed., Oxford, Pergamom Press, 1993.", null], ["GeP", -0.14095406732516555, 0.054412415695376415, "cryst", "O. Kubaschewski, C. Alcock, P. Spencer, Materials Thermochemistry, 6th ed., Oxford, Pergamom Press, 1993.", "mp-1095275"], ["GeS", -0.39436046042077566, 0.023837820209402998, "orth", "O. Kubaschewski, C. Alcock, P. Spencer, Materials Thermochemistry, 6th ed., Oxford, Pergamom Press, 1993.", "mp-2242"], ["GeS2", -0.5420513030225117, 0.04352993255630113, "orth", "O. Kubaschewski, C. Alcock, P. Spencer, Materials Thermochemistry, 6th ed., Oxford, Pergamom Press, 1993.", "mp-542613"], ["GeSe", -0.357567303141045, 0.054412415695376415, "orth", "O. Kubaschewski, C. Alcock, P. Spencer, Materials Thermochemistry, 6th ed., Oxford, Pergamom Press, 1993.", "mp-700"], ["GeSe2", -0.3903874903858752, 0.07220441193862646, "hex", "O. Kubaschewski, C. Alcock, P. Spencer, Materials Thermochemistry, 6th ed., Oxford, Pergamom Press, 1993.", "mp-1190257"], ["GeTe", -0.2513335391643577, 0.054412415695376415, "trig", "O. Kubaschewski, C. Alcock, P. Spencer, Materials Thermochemistry, 6th ed., Oxford, Pergamom Press, 1993.", "mp-938"], ["H4IN", -0.3490806936708423, NaN, "cr", "https://janaf.nist.gov/tables/H-089.html", "mp-643062"], ["HfB2", -1.136269429981543, 0.030401857658369044, "hex", "O. Kubaschewski, C. Alcock, P. Spencer, Materials Thermochemistry, 6th ed., Oxford, Pergamom Press, 1993.", "mp-1994"], ["HfBr4", -1.5880133967324903, 0.004352993255630113, "cubic", "O. Kubaschewski, C. Alcock, P. Spencer, Materials Thermochemistry, 6th ed., Oxford, Pergamom Press, 1993.", null], ["HfC", -1.1706442576748126, 0.032647449417225846, "cubic", "O. Kubaschewski, C. Alcock, P. Spencer, Materials Thermochemistry, 6th ed., Oxford, Pergamom Press, 1993.", "mp-21075"], ["HfCl4", -2.0529545335124113, 0.004352993255630113, "cubic", "O. Kubaschewski, C. Alcock, P. Spencer, Materials Thermochemistry, 6th ed., Oxford, Pergamom Press, 1993.", "mp-29422"], ["HfF4", -4.001644514282825, 0.007876844938759252, "tetrag", "O. Kubaschewski, C. Alcock, P. Spencer, Materials Thermochemistry, 6th ed., Oxford, Pergamom Press, 1993.", "mp-31033"], ["HfI4", -1.023367985859327, 0.04332264716317588, "cubic", "O. Kubaschewski, C. Alcock, P. Spencer, Materials Thermochemistry, 6th ed., Oxford, Pergamom Press, 1993.", "mp-569059"], ["HfN", -1.9360455717897742, 0.012955337070327717, "cubic", "O. Kubaschewski, C. Alcock, P. Spencer, Materials Thermochemistry, 6th ed., Oxford, Pergamom Press, 1993.", "mp-2828"], ["HfO2", -3.8606904469576597, 0.005873086138548565, "monocl", "O. Kubaschewski, C. Alcock, P. Spencer, Materials Thermochemistry, 6th ed., Oxford, Pergamom Press, 1993.", "mp-352"], ["Hg2SO4", -1.1002412545097744, 0.015546404484393261, "monocl", "O. Kubaschewski, C. Alcock, P. Spencer, Materials Thermochemistry, 6th ed., Oxford, Pergamom Press, 1993.", "mp-7461"], ["HgBr", -0.5290441446039027, NaN, "cr", "https://janaf.nist.gov/tables/Br-054.html", "mp-23177"], ["HgBr2", -0.5855812355788128, 0.004491183517713608, "orth", "O. Kubaschewski, C. Alcock, P. Spencer, Materials Thermochemistry, 6th ed., Oxford, Pergamom Press, 1993.", "mp-23292"], ["HgCl", -0.6871510782101821, 0.00414570786250487, "tetrag", "O. Kubaschewski, C. Alcock, P. Spencer, Materials Thermochemistry, 6th ed., Oxford, Pergamom Press, 1993.", "mp-22897"], ["HgCl2", -0.7949394826353088, 0.007945940069800999, "orth", "O. Kubaschewski, C. Alcock, P. Spencer, Materials Thermochemistry, 6th ed., Oxford, Pergamom Press, 1993.", "mp-22855"], ["HgF", -1.2577041227874146, 0.054412415695376415, "tetrag", "O. Kubaschewski, C. Alcock, P. Spencer, Materials Thermochemistry, 6th ed., Oxford, Pergamom Press, 1993.", "mp-706"], ["HgF2", -1.459924842807298, NaN, "cr", "https://janaf.nist.gov/tables/F-063.html", "mp-8177"], ["HgI", -0.30833702227379967, 0.00414570786250487, "tetrag", "O. Kubaschewski, C. Alcock, P. Spencer, Materials Thermochemistry, 6th ed., Oxford, Pergamom Press, 1993.", "mp-22859"], ["HgI2", -0.36413134059001107, 0.005873086138548565, "tetrag", "O. Kubaschewski, C. Alcock, P. Spencer, Materials Thermochemistry, 6th ed., Oxford, Pergamom Press, 1993.", "mp-583213"], ["HgS", -0.2762077863393869, 0.021764966278150565, "hex", "O. Kubaschewski, C. Alcock, P. Spencer, Materials Thermochemistry, 6th ed., Oxford, Pergamom Press, 1993.", "mp-1123"], ["HgSO4", -1.2164197819899705, 0.018137471898458806, "orth", "O. Kubaschewski, C. Alcock, P. Spencer, Materials Thermochemistry, 6th ed., Oxford, Pergamom Press, 1993.", "mp-3228"], ["HgSe", -0.2254228650237023, NaN, "cubic", "O. Kubaschewski, C. Alcock, P. Spencer, Materials Thermochemistry, 6th ed., Oxford, Pergamom Press, 1993.", "mp-820"], ["HgSeO3", -0.7572135410865144, NaN, "cryst", "O. Kubaschewski, C. Alcock, P. Spencer, Materials Thermochemistry, 6th ed., Oxford, Pergamom Press, 1993.", "mp-557224"], ["HgTe", -0.166864741465821, 0.025910674140655433, "cubic", "O. Kubaschewski, C. Alcock, P. Spencer, Materials Thermochemistry, 6th ed., Oxford, Pergamom Press, 1993.", "mp-2730"], ["Ho2O3", -3.899245530078955, 0.011193411228763148, "cubic", "O. Kubaschewski, C. Alcock, P. Spencer, Materials Thermochemistry, 6th ed., Oxford, Pergamom Press, 1993.", "mp-812"], ["HoCl3", -2.6073911387741564, 0.007514095500790075, "monocl", "O. Kubaschewski, C. Alcock, P. Spencer, Materials Thermochemistry, 6th ed., Oxford, Pergamom Press, 1993.", null], ["HoF3", -4.441607761191155, 0.016323724708612923, "orth", "O. Kubaschewski, C. Alcock, P. Spencer, Materials Thermochemistry, 6th ed., Oxford, Pergamom Press, 1993.", "mp-561877"], ["In2(SO4)3", -1.6616362910672091, 0.0020118876391567748, "hex", "O. Kubaschewski, C. Alcock, P. Spencer, Materials Thermochemistry, 6th ed., Oxford, Pergamom Press, 1993.", "mp-541450"], ["In2S3", -0.7371068579533658, 0.04332264716317588, "cubic", "O. Kubaschewski, C. Alcock, P. Spencer, Materials Thermochemistry, 6th ed., Oxford, Pergamom Press, 1993.", "mp-22216"], ["In2Se3", -0.6765795231607947, 0.03461666065191566, "hex", "O. Kubaschewski, C. Alcock, P. Spencer, Materials Thermochemistry, 6th ed., Oxford, Pergamom Press, 1993.", "mp-1017565"], ["In2Te3", -0.3971588132279665, 0.008705986511260226, "cubic", "O. Kubaschewski, C. Alcock, P. Spencer, Materials Thermochemistry, 6th ed., Oxford, Pergamom Press, 1993.", "mp-622511"], ["InAs", -0.2990091795831637, 0.017101044932832585, "cubic", "O. Kubaschewski, C. Alcock, P. Spencer, Materials Thermochemistry, 6th ed., Oxford, Pergamom Press, 1993.", "mp-20305"], ["InBr", -0.10623376397668728, 0.04352993255630113, "orth", "O. Kubaschewski, C. Alcock, P. Spencer, Materials Thermochemistry, 6th ed., Oxford, Pergamom Press, 1993.", "mp-22870"], ["InBr3", -1.0646696004395317, 0.021764966278150565, "cryst", "O. Kubaschewski, C. Alcock, P. Spencer, Materials Thermochemistry, 6th ed., Oxford, Pergamom Press, 1993.", "mp-570219"], ["InCl", -0.9649135049980083, 0.04352993255630113, "cubic", "O. Kubaschewski, C. Alcock, P. Spencer, Materials Thermochemistry, 6th ed., Oxford, Pergamom Press, 1993.", "mp-23276"], ["InCl2", -1.2533856770973055, 0.057694434419859435, "orth", "O. Kubaschewski, C. Alcock, P. Spencer, Materials Thermochemistry, 6th ed., Oxford, Pergamom Press, 1993.", null], ["InCl3", -1.39192141483601, 0.021764966278150565, "monocl", "O. Kubaschewski, C. Alcock, P. Spencer, Materials Thermochemistry, 6th ed., Oxford, Pergamom Press, 1993.", null], ["InI", -0.600609426580393, 0.04352993255630113, "orth", "O. Kubaschewski, C. Alcock, P. Spencer, Materials Thermochemistry, 6th ed., Oxford, Pergamom Press, 1993.", "mp-23202"], ["InI3", -0.608123522081183, 0.021764966278150565, "monocl", "O. Kubaschewski, C. Alcock, P. Spencer, Materials Thermochemistry, 6th ed., Oxford, Pergamom Press, 1993.", "mp-567789"], ["InN", -0.715652819764903, 0.05182134828131087, "hex", "O. Kubaschewski, C. Alcock, P. Spencer, Materials Thermochemistry, 6th ed., Oxford, Pergamom Press, 1993.", "mp-22205"], ["InP", -0.3902147525582708, 0.04352993255630113, "cubic", "O. Kubaschewski, C. Alcock, P. Spencer, Materials Thermochemistry, 6th ed., Oxford, Pergamom Press, 1993.", "mp-20351"], ["InS", -0.6938878534867525, 0.054412415695376415, "orth", "O. Kubaschewski, C. Alcock, P. Spencer, Materials Thermochemistry, 6th ed., Oxford, Pergamom Press, 1993.", "mp-19795"], ["InSb", -0.15805511225799815, 0.00414570786250487, "cubic", "O. Kubaschewski, C. Alcock, P. Spencer, Materials Thermochemistry, 6th ed., Oxford, Pergamom Press, 1993.", "mp-20012"], ["InSe", -0.6114919097194682, 0.06529489883445169, "rhomb", "O. Kubaschewski, C. Alcock, P. Spencer, Materials Thermochemistry, 6th ed., Oxford, Pergamom Press, 1993.", "mp-1079260"], ["InTe", -0.3731137076254383, 0.008809629207822847, "tetrag", "O. Kubaschewski, C. Alcock, P. Spencer, Materials Thermochemistry, 6th ed., Oxford, Pergamom Press, 1993.", "mp-2597"], ["Ir2S3", -0.5169697704543572, NaN, "orth", "O. Kubaschewski, C. Alcock, P. Spencer, Materials Thermochemistry, 6th ed., Oxford, Pergamom Press, 1993.", "mp-1188655"], ["IrCl3", -0.6353297299288713, NaN, "cryst", "O. Kubaschewski, C. Alcock, P. Spencer, Materials Thermochemistry, 6th ed., Oxford, Pergamom Press, 1993.", "mp-27666"], ["IrO2", -0.8616162840905953, NaN, "tetrag", "O. Kubaschewski, C. Alcock, P. Spencer, Materials Thermochemistry, 6th ed., Oxford, Pergamom Press, 1993.", "mp-2723"], ["IrS2", -0.45982809708283173, NaN, "orth", "O. Kubaschewski, C. Alcock, P. Spencer, Materials Thermochemistry, 6th ed., Oxford, Pergamom Press, 1993.", "mp-2833"], ["K2B4O7", -2.658219908923002, NaN, "cr", "https://janaf.nist.gov/tables/B-115.html", "mp-17166"], ["K2CO3", -1.986795945539938, NaN, "cr", "https://janaf.nist.gov/tables/C-073.html", "mp-3963"], ["K2CrO4", -2.058492014728757, 0.006218561793757305, "orth", "O. Kubaschewski, C. Alcock, P. Spencer, Materials Thermochemistry, 6th ed., Oxford, Pergamom Press, 1993.", "mp-19232"], ["K2O", -1.25466739177813, NaN, "cr", "https://janaf.nist.gov/tables/K-012.html", "mp-971"], ["K2O2", -1.2846615881633525, NaN, "cr", "https://janaf.nist.gov/tables/K-013.html", "mp-2672"], ["K2S", -1.3010613175161116, 0.04352993255630113, "cubic", "O. Kubaschewski, C. Alcock, P. Spencer, Materials Thermochemistry, 6th ed., Oxford, Pergamom Press, 1993.", "mp-1022"], ["K2SO4", -2.10874391646212, NaN, "cr", "https://janaf.nist.gov/tables/K-018.html", "mp-4529"], ["K2Si2O5", -2.8889825874072126, 0.009673318345844695, "monocl", "O. Kubaschewski, C. Alcock, P. Spencer, Materials Thermochemistry, 6th ed., Oxford, Pergamom Press, 1993.", "mp-29825"], ["K2Si4O9", -2.9820076654997525, 0.01043336478730392, "tricli", "O. Kubaschewski, C. Alcock, P. Spencer, Materials Thermochemistry, 6th ed., Oxford, Pergamom Press, 1993.", "mp-558603"], ["K2SiO3", -2.674119761577724, NaN, "cr", "https://janaf.nist.gov/tables/K-014.html", "mp-15379"], ["K2WO4", -2.3417326983348934, NaN, "monocl", "O. Kubaschewski, C. Alcock, P. Spencer, Materials Thermochemistry, 6th ed., Oxford, Pergamom Press, 1993.", "mp-18780"], ["K3AlF6", -3.447467015762487, 0.0143026921256418, "tetrag", "O. Kubaschewski, C. Alcock, P. Spencer, Materials Thermochemistry, 6th ed., Oxford, Pergamom Press, 1993.", "mp-1201513"], ["K3PO4", -2.575780116322557, 0.009716502802745788, "cubic", "O. Kubaschewski, C. Alcock, P. Spencer, Materials Thermochemistry, 6th ed., Oxford, Pergamom Press, 1993.", "mp-557753"], ["KAl(SO4)2", -2.1334849087415684, 0.0028501741554720975, "hex", "O. Kubaschewski, C. Alcock, P. Spencer, Materials Thermochemistry, 6th ed., Oxford, Pergamom Press, 1993.", "mp-7645"], ["KBF4", -3.259528259328933, NaN, "cr", "https://janaf.nist.gov/tables/B-041.html", "mp-4929"], ["KBO2", -2.5781120769952155, 0.021764966278150565, "hex", "O. Kubaschewski, C. Alcock, P. Spencer, Materials Thermochemistry, 6th ed., Oxford, Pergamom Press, 1993.", "mp-3919"], ["KBr", -2.0407143310483655, NaN, "cr", "https://janaf.nist.gov/tables/Br-015.html", "mp-23251"], ["KCN", -0.3920112259653563, NaN, "cr", "https://janaf.nist.gov/tables/C-069.html", "mp-1077078"], ["KCaCl3", -2.5792521466574043, NaN, "orth", "O. Kubaschewski, C. Alcock, P. Spencer, Materials Thermochemistry, 6th ed., Oxford, Pergamom Press, 1993.", null], ["KCl", -2.2625200659620326, 0.002072853931252435, "cubic", "O. Kubaschewski, C. Alcock, P. Spencer, Materials Thermochemistry, 6th ed., Oxford, Pergamom Press, 1993.", "mp-23193"], ["KClO3", -0.8065474646503225, 0.00601127640063206, "monocl", "O. Kubaschewski, C. Alcock, P. Spencer, Materials Thermochemistry, 6th ed., Oxford, Pergamom Press, 1993.", "mp-556084"], ["KClO4", -0.7429713072005342, NaN, "cr", "https://janaf.nist.gov/tables/Cl-040.html", "mp-23526"], ["KH", -0.2995273930659768, 0.0010364269656262175, "cubic", "O. Kubaschewski, C. Alcock, P. Spencer, Materials Thermochemistry, 6th ed., Oxford, Pergamom Press, 1993.", "mp-24084"], ["KHF2", -2.4120246557536142, 0.0033683876382852064, "tetrag", "O. Kubaschewski, C. Alcock, P. Spencer, Materials Thermochemistry, 6th ed., Oxford, Pergamom Press, 1993.", "mp-23846"], ["KI", -1.6992220101441833, NaN, "cr", "https://janaf.nist.gov/tables/I-004.html", "mp-22898"], ["KNO3", -1.025026269004329, 0.003523851683129139, "rhomb", "O. Kubaschewski, C. Alcock, P. Spencer, Materials Thermochemistry, 6th ed., Oxford, Pergamom Press, 1993.", "mp-5158"], ["KO2", -0.9828782390688628, 0.008636891380218477, "tetrag", "O. Kubaschewski, C. Alcock, P. Spencer, Materials Thermochemistry, 6th ed., Oxford, Pergamom Press, 1993.", "mp-1866"], ["La2O3", -3.7205655212049953, 0.00601127640063206, "cubic", "O. Kubaschewski, C. Alcock, P. Spencer, Materials Thermochemistry, 6th ed., Oxford, Pergamom Press, 1993.", "mp-2292"], ["La2S3", -2.454466339996008, 0.026117959533780676, "rhomb", "O. Kubaschewski, C. Alcock, P. Spencer, Materials Thermochemistry, 6th ed., Oxford, Pergamom Press, 1993.", "mp-7475"], ["La2Se3", -1.9339727178585218, 0.06944060669695656, "cubic", "O. Kubaschewski, C. Alcock, P. Spencer, Materials Thermochemistry, 6th ed., Oxford, Pergamom Press, 1993.", null], ["La2Te3", -1.626153909067535, 0.05285777524693709, "cubic", "O. Kubaschewski, C. Alcock, P. Spencer, Materials Thermochemistry, 6th ed., Oxford, Pergamom Press, 1993.", null], ["LaAl2", -0.521668239365196, 0.1157343444949276, "cubic", "O. Kubaschewski, C. Alcock, P. Spencer, Materials Thermochemistry, 6th ed., Oxford, Pergamom Press, 1993.", "mp-2694"], ["LaAlO3", -3.7184926672737424, 0.006840417973133034, "orth", "O. Kubaschewski, C. Alcock, P. Spencer, Materials Thermochemistry, 6th ed., Oxford, Pergamom Press, 1993.", "mp-2920"], ["LaBr3", -2.1886746446611647, 0.004404814603911423, "hex", "O. Kubaschewski, C. Alcock, P. Spencer, Materials Thermochemistry, 6th ed., Oxford, Pergamom Press, 1993.", "mp-23263"], ["LaCl3", -2.7742558802399775, 0.0033683876382852064, "hex", "O. Kubaschewski, C. Alcock, P. Spencer, Materials Thermochemistry, 6th ed., Oxford, Pergamom Press, 1993.", "mp-22896"], ["LaF3", -4.487210547678708, 0.012955337070327717, "hex", "O. Kubaschewski, C. Alcock, P. Spencer, Materials Thermochemistry, 6th ed., Oxford, Pergamom Press, 1993.", "mp-905"], ["LaH2", -0.6954424939351919, 0.01865568538127191, "cubic", "O. Kubaschewski, C. Alcock, P. Spencer, Materials Thermochemistry, 6th ed., Oxford, Pergamom Press, 1993.", "mp-24153"], ["LaI3", -1.7020721842996553, 0.027206207847688207, "cryst", "O. Kubaschewski, C. Alcock, P. Spencer, Materials Thermochemistry, 6th ed., Oxford, Pergamom Press, 1993.", "mp-27979"], ["LaN", -1.550494740576821, 0.08654165162978915, "cubic", "O. Kubaschewski, C. Alcock, P. Spencer, Materials Thermochemistry, 6th ed., Oxford, Pergamom Press, 1993.", "mp-256"], ["LaPO4", -3.303610952933568, 0.018137471898458806, "monocl", "O. Kubaschewski, C. Alcock, P. Spencer, Materials Thermochemistry, 6th ed., Oxford, Pergamom Press, 1993.", "mp-8133"], ["LaS", -2.4480404928091253, 0.025910674140655433, "cubic", "O. Kubaschewski, C. Alcock, P. Spencer, Materials Thermochemistry, 6th ed., Oxford, Pergamom Press, 1993.", "mp-2350"], ["LaSe", -2.09876460539309, NaN, "cubic", "O. Kubaschewski, C. Alcock, P. Spencer, Materials Thermochemistry, 6th ed., Oxford, Pergamom Press, 1993.", "mp-1161"], ["Li2B4O7", -2.680566868804928, NaN, "cr", "https://janaf.nist.gov/tables/B-118.html", "mp-4779"], ["Li2BeF4", -3.366299978254445, NaN, "cr", "https://janaf.nist.gov/tables/Be-027.html", "mp-4622"], ["Li2CO3", -2.099628294531112, 0.007254988759383522, "monocl", "O. Kubaschewski, C. Alcock, P. Spencer, Materials Thermochemistry, 6th ed., Oxford, Pergamom Press, 1993.", "mp-3054"], ["Li2HfO3", -3.064369061701516, 0.009327842690635956, "monocl", "O. Kubaschewski, C. Alcock, P. Spencer, Materials Thermochemistry, 6th ed., Oxford, Pergamom Press, 1993.", null], ["Li2O", -2.065598942493051, 0.0034547565520873912, "cubic", "O. Kubaschewski, C. Alcock, P. Spencer, Materials Thermochemistry, 6th ed., Oxford, Pergamom Press, 1993.", "mp-1960"], ["Li2O2", -1.639163658553558, NaN, "cr", "https://janaf.nist.gov/tables/Li-018.html", "mp-841"], ["Li2S", -1.543930703127855, 0.007254988759383522, "cubic", "O. Kubaschewski, C. Alcock, P. Spencer, Materials Thermochemistry, 6th ed., Oxford, Pergamom Press, 1993.", "mp-1153"], ["Li2SO4", -2.1104170057066307, NaN, "cr", "https://janaf.nist.gov/tables/Li-027.html", "mp-4556"], ["Li2Se", -1.4513432275319131, 0.029019955037534087, "cryst", "O. Kubaschewski, C. Alcock, P. Spencer, Materials Thermochemistry, 6th ed., Oxford, Pergamom Press, 1993.", "mp-2286"], ["Li2SiO3", -2.849310466334076, NaN, "cr", "https://janaf.nist.gov/tables/Li-020.html", "mp-5012"], ["Li2Te", -1.2285114299222764, NaN, "cryst", "O. Kubaschewski, C. Alcock, P. Spencer, Materials Thermochemistry, 6th ed., Oxford, Pergamom Press, 1993.", "mp-2530"], ["Li2TiO3", -2.885879064437921, NaN, "cr", "https://janaf.nist.gov/tables/Li-023.html", "mp-2931"], ["Li2WO4", -2.374454178249664, NaN, "hex", "O. Kubaschewski, C. Alcock, P. Spencer, Materials Thermochemistry, 6th ed., Oxford, Pergamom Press, 1993.", "mp-19260"], ["Li2ZrO3", -3.0441587358718043, 0.01226438575991024, "cryst", "O. Kubaschewski, C. Alcock, P. Spencer, Materials Thermochemistry, 6th ed., Oxford, Pergamom Press, 1993.", "mp-4156"], ["Li3AlF6", -3.506854280892869, NaN, "cr", "https://janaf.nist.gov/tables/Al-049.html", "mp-15254"], ["Li3AsO4", -2.103169419997002, 0.013603103923844104, "orth", "O. Kubaschewski, C. Alcock, P. Spencer, Materials Thermochemistry, 6th ed., Oxford, Pergamom Press, 1993.", "mp-9197"], ["Li3N", -0.4270079098380016, 0.0033683876382852064, "hex", "O. Kubaschewski, C. Alcock, P. Spencer, Materials Thermochemistry, 6th ed., Oxford, Pergamom Press, 1993.", "mp-2251"], ["LiAlO2", -3.0800018350997114, 0.010882483139075283, "hex", "O. Kubaschewski, C. Alcock, P. Spencer, Materials Thermochemistry, 6th ed., Oxford, Pergamom Press, 1993.", "mp-3427"], ["LiB3O5", -2.683125160323499, NaN, "cr", "https://janaf.nist.gov/tables/B-129.html", "mp-3660"], ["LiBO2", -2.6408159084156018, 0.004404814603911423, "monocl", "O. Kubaschewski, C. Alcock, P. Spencer, Materials Thermochemistry, 6th ed., Oxford, Pergamom Press, 1993.", "mp-3635"], ["LiBr", -1.8189293246740115, 0.005182134828131087, "cubic", "O. Kubaschewski, C. Alcock, P. Spencer, Materials Thermochemistry, 6th ed., Oxford, Pergamom Press, 1993.", "mp-23259"], ["LiCl", -2.1163838638087356, 0.002072853931252435, "cubic", "O. Kubaschewski, C. Alcock, P. Spencer, Materials Thermochemistry, 6th ed., Oxford, Pergamom Press, 1993.", "mp-22905"], ["LiClO4", -0.6576889143339809, NaN, "cr", "https://janaf.nist.gov/tables/Cl-046.html", "mp-30301"], ["LiFeO2", -1.992530841416403, 0.013991764035953935, "cubic", "O. Kubaschewski, C. Alcock, P. Spencer, Materials Thermochemistry, 6th ed., Oxford, Pergamom Press, 1993.", "mp-18782"], ["LiH", -0.4700196289114896, 0.002072853931252435, "cubic", "O. Kubaschewski, C. Alcock, P. Spencer, Materials Thermochemistry, 6th ed., Oxford, Pergamom Press, 1993.", "mp-23703"], ["LiI", -1.3995754279771595, NaN, "cr", "https://janaf.nist.gov/tables/I-008.html", "mp-570935"], ["LiNO3", -1.0016030195811765, 0.002694710110628165, "hex", "O. Kubaschewski, C. Alcock, P. Spencer, Materials Thermochemistry, 6th ed., Oxford, Pergamom Press, 1993.", "mp-8180"], ["LiNbO3", -2.8298601869458238, NaN, "hex", "O. Kubaschewski, C. Alcock, P. Spencer, Materials Thermochemistry, 6th ed., Oxford, Pergamom Press, 1993.", "mp-3731"], ["LiPO3", -2.6010171129355553, 0.007876844938759252, "monocl", "O. Kubaschewski, C. Alcock, P. Spencer, Materials Thermochemistry, 6th ed., Oxford, Pergamom Press, 1993.", "mp-1202801"], ["LiTaO3", -2.9417942992334556, NaN, "hexag", "O. Kubaschewski, C. Alcock, P. Spencer, Materials Thermochemistry, 6th ed., Oxford, Pergamom Press, 1993.", "mp-3666"], ["Lu2O3", -3.8932342536783233, 0.015546404484393261, "cubic", "O. Kubaschewski, C. Alcock, P. Spencer, Materials Thermochemistry, 6th ed., Oxford, Pergamom Press, 1993.", "mp-1427"], ["LuF3", -4.355843429785585, NaN, "orth", "O. Kubaschewski, C. Alcock, P. Spencer, Materials Thermochemistry, 6th ed., Oxford, Pergamom Press, 1993.", null], ["Mg(NO3)2", -0.9106738271302363, NaN, "none", "O. Kubaschewski, C. Alcock, P. Spencer, Materials Thermochemistry, 6th ed., Oxford, Pergamom Press, 1993.", null], ["Mg2Cu", -0.10191531828657803, 0.004491183517713608, "orth", "O. Kubaschewski, C. Alcock, P. Spencer, Materials Thermochemistry, 6th ed., Oxford, Pergamom Press, 1993.", "mp-2481"], ["Mg2Ge", -0.39798795480046745, 0.005873086138548565, "cubic", "O. Kubaschewski, C. Alcock, P. Spencer, Materials Thermochemistry, 6th ed., Oxford, Pergamom Press, 1993.", "mp-408"], ["Mg2Pb", -0.16617379015540354, 0.010018794001053434, "cubic", "O. Kubaschewski, C. Alcock, P. Spencer, Materials Thermochemistry, 6th ed., Oxford, Pergamom Press, 1993.", "mp-20724"], ["Mg2Si", -0.26885606439654497, NaN, "cr", "https://janaf.nist.gov/tables/Mg-034.html", "mp-1367"], ["Mg2SiO4", -3.223139802102447, 0.0037015248772364904, "forst", "O. Kubaschewski, C. Alcock, P. Spencer, Materials Thermochemistry, 6th ed., Oxford, Pergamom Press, 1993.", "mp-2895"], ["Mg2TiO4", -3.204632177716264, 0.0031092808968786524, "tetcu", "O. Kubaschewski, C. Alcock, P. Spencer, Materials Thermochemistry, 6th ed., Oxford, Pergamom Press, 1993.", null], ["Mg2V2O7", -2.670872290418762, 0.00791453319205475, "none", "O. Kubaschewski, C. Alcock, P. Spencer, Materials Thermochemistry, 6th ed., Oxford, Pergamom Press, 1993.", "mp-27150"], ["Mg3(PO4)2", -2.985786637666728, NaN, "cr", "https://janaf.nist.gov/tables/Mg-038.html", "mp-14396"], ["Mg3N2", -0.955745272060079, NaN, "cr", "https://janaf.nist.gov/tables/Mg-037.html", "mp-1559"], ["Mg3Sb2", -0.6218561793757305, 0.030263667396285547, "hex", "O. Kubaschewski, C. Alcock, P. Spencer, Materials Thermochemistry, 6th ed., Oxford, Pergamom Press, 1993.", "mp-2646"], ["MgAl2O4", -3.404085144201275, NaN, "cr", "https://janaf.nist.gov/tables/Al-089.html", "mp-3536"], ["MgB2", -0.3177132315561649, NaN, "cr", "https://janaf.nist.gov/tables/B-092.html", "mp-763"], ["MgB4", -0.21768697415226818, NaN, "cr", "https://janaf.nist.gov/tables/B-121.html", "mp-365"], ["MgBr2", -1.811328860259419, 0.008636891380218477, "hex", "O. Kubaschewski, C. Alcock, P. Spencer, Materials Thermochemistry, 6th ed., Oxford, Pergamom Press, 1993.", "mp-30034"], ["MgCO3", -2.3043709868340194, NaN, "cr", "https://janaf.nist.gov/tables/C-079.html", "mp-5348"], ["MgCl2", -2.2166270799241037, NaN, "cr", "https://janaf.nist.gov/tables/Cl-093.html", "mp-23210"], ["MgCr2O4", -2.632228370700413, 0.004886012837952167, "spinel", "O. Kubaschewski, C. Alcock, P. Spencer, Materials Thermochemistry, 6th ed., Oxford, Pergamom Press, 1993.", null], ["MgCu2", -0.12126195497826743, 0.005873086138548565, "cubic", "O. Kubaschewski, C. Alcock, P. Spencer, Materials Thermochemistry, 6th ed., Oxford, Pergamom Press, 1993.", "mp-1038"], ["MgF2", -3.8838373158566455, 0.004491183517713608, "rutile", "O. Kubaschewski, C. Alcock, P. Spencer, Materials Thermochemistry, 6th ed., Oxford, Pergamom Press, 1993.", "mp-1249"], ["MgGeO3", -2.504629405132317, 0.010364269656262174, "cryst", "O. Kubaschewski, C. Alcock, P. Spencer, Materials Thermochemistry, 6th ed., Oxford, Pergamom Press, 1993.", "mp-4819"], ["MgH2", -0.26290697361385046, 0.008636891380218477, "none", "O. Kubaschewski, C. Alcock, P. Spencer, Materials Thermochemistry, 6th ed., Oxford, Pergamom Press, 1993.", "mp-23710"], ["MgI2", -1.2675501789608636, 0.023146868898985522, "hex", "O. Kubaschewski, C. Alcock, P. Spencer, Materials Thermochemistry, 6th ed., Oxford, Pergamom Press, 1993.", "mp-23205"], ["MgMoO4", -2.4190205377715914, 0.008636891380218477, "monocl", "O. Kubaschewski, C. Alcock, P. Spencer, Materials Thermochemistry, 6th ed., Oxford, Pergamom Press, 1993.", "mp-19047"], ["MgS", -1.7909457966021036, 0.021764966278150565, "cubic", "O. Kubaschewski, C. Alcock, P. Spencer, Materials Thermochemistry, 6th ed., Oxford, Pergamom Press, 1993.", "mp-1315"], ["MgSO4", -2.1795886349291744, NaN, "cr", "https://janaf.nist.gov/tables/Mg-018.html", "mp-7572"], ["MgSiO3", -3.2098143125443954, 0.007876844938759252, "clino", "O. Kubaschewski, C. Alcock, P. Spencer, Materials Thermochemistry, 6th ed., Oxford, Pergamom Press, 1993.", "mp-3470"], ["MgTe", -1.0841026060450234, 0.1300715841860903, "hex", "O. Kubaschewski, C. Alcock, P. Spencer, Materials Thermochemistry, 6th ed., Oxford, Pergamom Press, 1993.", "mp-1039"], ["MgTi2O5", -3.2509475077426857, NaN, "cr", "https://janaf.nist.gov/tables/Mg-022.html", "mp-28232"], ["MgTiO3", -3.259770092287579, 0.004352993255630113, "trig", "O. Kubaschewski, C. Alcock, P. Spencer, Materials Thermochemistry, 6th ed., Oxford, Pergamom Press, 1993.", "mp-3771"], ["MgUO4", -3.2075687207855386, 0.005009397000526717, "none", "O. Kubaschewski, C. Alcock, P. Spencer, Materials Thermochemistry, 6th ed., Oxford, Pergamom Press, 1993.", "mp-7858"], ["MgV2O6", -2.5344094066113105, 0.006218561793757304, "none", "O. Kubaschewski, C. Alcock, P. Spencer, Materials Thermochemistry, 6th ed., Oxford, Pergamom Press, 1993.", "mp-504510"], ["MgWO4", -2.618463633523596, NaN, "cr", "https://janaf.nist.gov/tables/Mg-021.html", "mp-18875"], ["Mn2O3", -1.9860013515329578, 0.004352993255630113, "orth", "O. Kubaschewski, C. Alcock, P. Spencer, Materials Thermochemistry, 6th ed., Oxford, Pergamom Press, 1993.", "mp-1172875"], ["Mn2Sb", -0.11262506359804896, 0.01140069662188839, "tetrag", "O. Kubaschewski, C. Alcock, P. Spencer, Materials Thermochemistry, 6th ed., Oxford, Pergamom Press, 1993.", "mp-20664"], ["Mn2SiO4", -2.5627877640034566, 0.006218561793757305, "orth", "O. Kubaschewski, C. Alcock, P. Spencer, Materials Thermochemistry, 6th ed., Oxford, Pergamom Press, 1993.", "mp-18928"], ["Mn3B4", -0.3500161923914825, NaN, "orth", "O. Kubaschewski, C. Alcock, P. Spencer, Materials Thermochemistry, 6th ed., Oxford, Pergamom Press, 1993.", "mp-10118"], ["Mn3O4", -2.054198245871163, 0.0025170369165208135, "tetrag", "O. Kubaschewski, C. Alcock, P. Spencer, Materials Thermochemistry, 6th ed., Oxford, Pergamom Press, 1993.", "mp-18759"], ["Mn3Si", -0.28631294925424255, 0.027206207847688207, "cubic", "O. Kubaschewski, C. Alcock, P. Spencer, Materials Thermochemistry, 6th ed., Oxford, Pergamom Press, 1993.", "mp-20211"], ["MnAl2O4", -3.1098731408590097, 0.009327842690635956, "cubic", "O. Kubaschewski, C. Alcock, P. Spencer, Materials Thermochemistry, 6th ed., Oxford, Pergamom Press, 1993.", "mp-755882"], ["MnAs", -0.29486347172065885, 0.021764966278150565, "hex", "O. Kubaschewski, C. Alcock, P. Spencer, Materials Thermochemistry, 6th ed., Oxford, Pergamom Press, 1993.", "mp-22240"], ["MnBr2", -1.3297357968984367, 0.029019955037534087, "hex", "O. Kubaschewski, C. Alcock, P. Spencer, Materials Thermochemistry, 6th ed., Oxford, Pergamom Press, 1993.", "mp-28306"], ["MnCO3", -1.8274280257921465, 0.0095351280837612, "hex", "O. Kubaschewski, C. Alcock, P. Spencer, Materials Thermochemistry, 6th ed., Oxford, Pergamom Press, 1993.", "mp-18814"], ["MnCl2", -1.6624288528644524, 0.002763805241669913, "hex", "O. Kubaschewski, C. Alcock, P. Spencer, Materials Thermochemistry, 6th ed., Oxford, Pergamom Press, 1993.", "mp-28233"], ["MnF2", -2.925487848307603, NaN, "tetrag", "O. Kubaschewski, C. Alcock, P. Spencer, Materials Thermochemistry, 6th ed., Oxford, Pergamom Press, 1993.", "mp-560902"], ["MnMoO4", -2.0583439537336674, 0.016582831450019476, "monocl", "O. Kubaschewski, C. Alcock, P. Spencer, Materials Thermochemistry, 6th ed., Oxford, Pergamom Press, 1993.", "mp-19081"], ["MnO", -1.9946036953476551, 0.006736775276570413, "cubic", "O. Kubaschewski, C. Alcock, P. Spencer, Materials Thermochemistry, 6th ed., Oxford, Pergamom Press, 1993.", "mp-19006"], ["MnO2", -1.799582687982322, 0.004491183517713608, "tetrag", "O. Kubaschewski, C. Alcock, P. Spencer, Materials Thermochemistry, 6th ed., Oxford, Pergamom Press, 1993.", "mp-510408"], ["MnP", -0.4985213704662106, 0.08654165162978915, "rhomb", "O. Kubaschewski, C. Alcock, P. Spencer, Materials Thermochemistry, 6th ed., Oxford, Pergamom Press, 1993.", "mp-2662"], ["MnS", -1.1100132801856788, 0.010882483139075283, "cubic", "O. Kubaschewski, C. Alcock, P. Spencer, Materials Thermochemistry, 6th ed., Oxford, Pergamom Press, 1993.", "mp-2065"], ["MnS2", -0.7154800819372987, NaN, "cubic", "O. Kubaschewski, C. Alcock, P. Spencer, Materials Thermochemistry, 6th ed., Oxford, Pergamom Press, 1993.", "mp-1018804"], ["MnSO4", -1.8415579800901838, 0.007945940069800999, "orth", "O. Kubaschewski, C. Alcock, P. Spencer, Materials Thermochemistry, 6th ed., Oxford, Pergamom Press, 1993.", "mp-22554"], ["MnSb", -0.14095406732516555, 0.012955337070327717, "hex", "O. Kubaschewski, C. Alcock, P. Spencer, Materials Thermochemistry, 6th ed., Oxford, Pergamom Press, 1993.", "mp-786"], ["MnSe", -0.806340179257197, 0.054412415695376415, "cubic", "O. Kubaschewski, C. Alcock, P. Spencer, Materials Thermochemistry, 6th ed., Oxford, Pergamom Press, 1993.", "mp-999540"], ["MnSiO3", -2.7380327577913413, 0.005182134828131087, "rhodon", "O. Kubaschewski, C. Alcock, P. Spencer, Materials Thermochemistry, 6th ed., Oxford, Pergamom Press, 1993.", "mp-5945"], ["MnSn2", -0.09466032952719451, 0.010018794001053434, "tetrag", "O. Kubaschewski, C. Alcock, P. Spencer, Materials Thermochemistry, 6th ed., Oxford, Pergamom Press, 1993.", "mp-20086"], ["MnTe", -0.5658891232319146, 0.01969211234689813, "hex", "O. Kubaschewski, C. Alcock, P. Spencer, Materials Thermochemistry, 6th ed., Oxford, Pergamom Press, 1993.", "mp-404"], ["MnTe2", -0.4263169585275841, 0.013128074897932086, "cubic", "O. Kubaschewski, C. Alcock, P. Spencer, Materials Thermochemistry, 6th ed., Oxford, Pergamom Press, 1993.", "mp-21893"], ["MnWO4", -2.2556105528578576, 0.015891880139601997, "monocl", "O. Kubaschewski, C. Alcock, P. Spencer, Materials Thermochemistry, 6th ed., Oxford, Pergamom Press, 1993.", "mp-19407"], ["Mo(CO)6", -0.8449271524389731, 0.008371140876211757, "cubic", "O. Kubaschewski, C. Alcock, P. Spencer, Materials Thermochemistry, 6th ed., Oxford, Pergamom Press, 1993.", null], ["Mo2S3", -0.8430296938403652, 0.01741197302252045, "monocl", "O. Kubaschewski, C. Alcock, P. Spencer, Materials Thermochemistry, 6th ed., Oxford, Pergamom Press, 1993.", "mp-1627"], ["MoCl4", -0.9887015767130614, NaN, "cr", "https://janaf.nist.gov/tables/Cl-151.html", "mp-569005"], ["MoCl5", -0.9099828758198187, 0.015891880139601997, "monocl", "O. Kubaschewski, C. Alcock, P. Spencer, Materials Thermochemistry, 6th ed., Oxford, Pergamom Press, 1993.", "mp-569855"], ["MoCl6", -0.7743590043178739, NaN, "cr", "https://janaf.nist.gov/tables/Cl-187.html", null], ["MoF5", -2.3965646201830233, 0.007254988759383522, "monocl", "O. Kubaschewski, C. Alcock, P. Spencer, Materials Thermochemistry, 6th ed., Oxford, Pergamom Press, 1993.", "mp-504759"], ["MoO2", -2.031051376972177, 0.005873086138548565, "monocl", "O. Kubaschewski, C. Alcock, P. Spencer, Materials Thermochemistry, 6th ed., Oxford, Pergamom Press, 1993.", "mp-510536"], ["MoO3", -1.930863436961643, 0.002072853931252435, "orth", "O. Kubaschewski, C. Alcock, P. Spencer, Materials Thermochemistry, 6th ed., Oxford, Pergamom Press, 1993.", "mp-18856"], ["MoS2", -0.9540102933196205, NaN, "cr", "https://janaf.nist.gov/tables/Mo-018.html", "mp-2815"], ["Na2B4O7", -2.6123859194969627, NaN, "cr", "https://janaf.nist.gov/tables/B-122.html", "mp-17941"], ["Na2B8O13", -2.6599222142167114, 0.004506204198374858, "monocl", "O. Kubaschewski, C. Alcock, P. Spencer, Materials Thermochemistry, 6th ed., Oxford, Pergamom Press, 1993.", "mp-542300"], ["Na2CO3", -1.9532675332019298, NaN, "cr", "https://janaf.nist.gov/tables/C-090.html", "mp-1201027"], ["Na2CrO4", -1.9755778574786598, 0.013621611548230285, "orth", "O. Kubaschewski, C. Alcock, P. Spencer, Materials Thermochemistry, 6th ed., Oxford, Pergamom Press, 1993.", "mp-18779"], ["Na2Mo2O7", -2.2245491507668174, 0.011871799788082126, "orth", "O. Kubaschewski, C. Alcock, P. Spencer, Materials Thermochemistry, 6th ed., Oxford, Pergamom Press, 1993.", "mp-19760"], ["Na2O", -1.4340694447714764, 0.002763805241669913, "cubic", "O. Kubaschewski, C. Alcock, P. Spencer, Materials Thermochemistry, 6th ed., Oxford, Pergamom Press, 1993.", "mp-2352"], ["Na2O2", -1.3292175834156237, 0.016323724708612923, "hex", "O. Kubaschewski, C. Alcock, P. Spencer, Materials Thermochemistry, 6th ed., Oxford, Pergamom Press, 1993.", "mp-2340"], ["Na2S", -1.264786373719194, 0.04352993255630113, "cubic", "O. Kubaschewski, C. Alcock, P. Spencer, Materials Thermochemistry, 6th ed., Oxford, Pergamom Press, 1993.", "mp-648"], ["Na2SO3", -1.8914792122678465, NaN, "hex", "O. Kubaschewski, C. Alcock, P. Spencer, Materials Thermochemistry, 6th ed., Oxford, Pergamom Press, 1993.", "mp-21282"], ["Na2SO4", -2.0548201020505386, NaN, "cr", "https://janaf.nist.gov/tables/Na-023.html", "mp-4770"], ["Na2Si2O5", -2.844496838871501, NaN, "cr", "https://janaf.nist.gov/tables/Na-028.html", "mp-16970"], ["Na2SiF6", -3.354453453525121, 0.004376024965977362, "hex", "O. Kubaschewski, C. Alcock, P. Spencer, Materials Thermochemistry, 6th ed., Oxford, Pergamom Press, 1993.", "mp-3775"], ["Na2SiO3", -2.6971802615629077, NaN, "cr", "https://janaf.nist.gov/tables/Na-016.html", "mp-4533"], ["Na2Te", -1.1563070179836499, 0.08671438945739353, "cubic", "O. Kubaschewski, C. Alcock, P. Spencer, Materials Thermochemistry, 6th ed., Oxford, Pergamom Press, 1993.", "mp-2784"], ["Na2Ti2O5", -2.894740514994025, 0.07231957049036272, "orth", "O. Kubaschewski, C. Alcock, P. Spencer, Materials Thermochemistry, 6th ed., Oxford, Pergamom Press, 1993.", null], ["Na2Ti3O7", -3.0072792096782717, 0.003627494379691761, "monocl", "O. Kubaschewski, C. Alcock, P. Spencer, Materials Thermochemistry, 6th ed., Oxford, Pergamom Press, 1993.", "mp-3488"], ["Na2TiO3", -2.6821002492130464, 0.003627494379691761, "cubic", "O. Kubaschewski, C. Alcock, P. Spencer, Materials Thermochemistry, 6th ed., Oxford, Pergamom Press, 1993.", null], ["Na2UO4", -2.7976125022153395, 0.0037015248772364904, "rhomb", "O. Kubaschewski, C. Alcock, P. Spencer, Materials Thermochemistry, 6th ed., Oxford, Pergamom Press, 1993.", "mp-554191"], ["Na2WO4", -2.28714260944541, NaN, "cr", "https://janaf.nist.gov/tables/Na-027.html", "mp-18803"], ["Na3AlF6", -3.4085802760121915, NaN, "cr", "https://janaf.nist.gov/tables/Al-053.html", "mp-3416"], ["Na3AsO4", -1.9952514622011717, 0.00868007583711957, "rhomb", "O. Kubaschewski, C. Alcock, P. Spencer, Materials Thermochemistry, 6th ed., Oxford, Pergamom Press, 1993.", null], ["Na3PO4", -2.4834085630111202, 0.0027206207847688207, "tetrag", "O. Kubaschewski, C. Alcock, P. Spencer, Materials Thermochemistry, 6th ed., Oxford, Pergamom Press, 1993.", "mp-4223"], ["Na3UO4", -2.6219011162929236, 0.0037570477503950377, "cubic", "O. Kubaschewski, C. Alcock, P. Spencer, Materials Thermochemistry, 6th ed., Oxford, Pergamom Press, 1993.", null], ["Na3VO4", -2.385595768130146, 0.013603103923844104, "cubic", "O. Kubaschewski, C. Alcock, P. Spencer, Materials Thermochemistry, 6th ed., Oxford, Pergamom Press, 1993.", null], ["Na4P2O7", -2.5244969128118595, NaN, "rhomb", "O. Kubaschewski, C. Alcock, P. Spencer, Materials Thermochemistry, 6th ed., Oxford, Pergamom Press, 1993.", "mp-27579"], ["Na4SiO4", -2.4197114890820086, 0.028904796485797843, "monocl", "O. Kubaschewski, C. Alcock, P. Spencer, Materials Thermochemistry, 6th ed., Oxford, Pergamom Press, 1993.", "mp-7500"], ["NaAlCl4", -1.9730632882453907, NaN, "cr", "https://janaf.nist.gov/tables/Al-030.html", "mp-23363"], ["NaAlO2", -2.9361716829449334, NaN, "cr", "https://janaf.nist.gov/tables/Al-073.html", "mp-9212"], ["NaB3O5", -2.6374072152842087, NaN, "cr", "https://janaf.nist.gov/tables/B-130.html", "mp-556226"], ["NaBF4", -3.1864947058178053, 0.005700348310944195, "orth", "O. Kubaschewski, C. Alcock, P. Spencer, Materials Thermochemistry, 6th ed., Oxford, Pergamom Press, 1993.", "mp-3521"], ["NaBO2", -2.528104475903751, 0.006477668535163858, "hex", "O. Kubaschewski, C. Alcock, P. Spencer, Materials Thermochemistry, 6th ed., Oxford, Pergamom Press, 1993.", "mp-3889"], ["NaBr", -1.8723053134037617, 0.002072853931252435, "cubic", "O. Kubaschewski, C. Alcock, P. Spencer, Materials Thermochemistry, 6th ed., Oxford, Pergamom Press, 1993.", "mp-22916"], ["NaCN", -0.3133775120832952, NaN, "cr", "https://janaf.nist.gov/tables/C-083.html", "mp-30053"], ["NaCl", -2.131412054810316, 0.002072853931252435, "cubic", "O. Kubaschewski, C. Alcock, P. Spencer, Materials Thermochemistry, 6th ed., Oxford, Pergamom Press, 1993.", "mp-22862"], ["NaClO3", -0.7414598512089958, 0.002694710110628165, "cubic", "O. Kubaschewski, C. Alcock, P. Spencer, Materials Thermochemistry, 6th ed., Oxford, Pergamom Press, 1993.", "mp-23330"], ["NaClO4", -0.6611574899122766, NaN, "cr", "https://janaf.nist.gov/tables/Cl-057.html", "mp-22968"], ["NaCrO2", -2.271070588428449, 0.011918910104701499, "hex", "O. Kubaschewski, C. Alcock, P. Spencer, Materials Thermochemistry, 6th ed., Oxford, Pergamom Press, 1993.", "mp-578604"], ["NaF", -2.9817174659493775, NaN, "cr", "https://janaf.nist.gov/tables/F-033.html", "mp-682"], ["NaFeO2", -1.8093423752419688, 0.015287297742986707, "orth", "O. Kubaschewski, C. Alcock, P. Spencer, Materials Thermochemistry, 6th ed., Oxford, Pergamom Press, 1993.", "mp-19359"], ["NaH", -0.2927906177894064, 0.002072853931252435, "cubic", "O. Kubaschewski, C. Alcock, P. Spencer, Materials Thermochemistry, 6th ed., Oxford, Pergamom Press, 1993.", "mp-23870"], ["NaHCO3", -1.6394547217930715, 0.0013819026208349565, "monocl", "O. Kubaschewski, C. Alcock, P. Spencer, Materials Thermochemistry, 6th ed., Oxford, Pergamom Press, 1993.", "mp-696396"], ["NaI", -1.4919366170189399, 0.00414570786250487, "cubic", "O. Kubaschewski, C. Alcock, P. Spencer, Materials Thermochemistry, 6th ed., Oxford, Pergamom Press, 1993.", "mp-23268"], ["NaNO3", -0.97051021061239, 0.002694710110628165, "hex", "O. Kubaschewski, C. Alcock, P. Spencer, Materials Thermochemistry, 6th ed., Oxford, Pergamom Press, 1993.", "mp-4531"], ["NaO2", -0.9006550331291828, 0.01140069662188839, "cubic", "O. Kubaschewski, C. Alcock, P. Spencer, Materials Thermochemistry, 6th ed., Oxford, Pergamom Press, 1993.", "mp-1901"], ["NaPO3", -2.5290890815210956, 0.004352993255630113, "rhomb", "O. Kubaschewski, C. Alcock, P. Spencer, Materials Thermochemistry, 6th ed., Oxford, Pergamom Press, 1993.", "mp-555118"], ["NaVO3", -2.470012744480401, 0.021764966278150565, "monocl", "O. Kubaschewski, C. Alcock, P. Spencer, Materials Thermochemistry, 6th ed., Oxford, Pergamom Press, 1993.", "mp-19083"], ["Nb2C", -0.6736775276570413, 0.017273782760436954, "none", "O. Kubaschewski, C. Alcock, P. Spencer, Materials Thermochemistry, 6th ed., Oxford, Pergamom Press, 1993.", "mp-569989"], ["Nb2N", -0.8743988833333187, 0.02452877151982048, "hex", "O. Kubaschewski, C. Alcock, P. Spencer, Materials Thermochemistry, 6th ed., Oxford, Pergamom Press, 1993.", null], ["Nb2O5", -2.8124186017242856, 0.006218561793757305, "orth", "O. Kubaschewski, C. Alcock, P. Spencer, Materials Thermochemistry, 6th ed., Oxford, Pergamom Press, 1993.", "mp-581967"], ["NbBr5", -0.9605950593078991, 0.0029365430692742823, "orth", "O. Kubaschewski, C. Alcock, P. Spencer, Materials Thermochemistry, 6th ed., Oxford, Pergamom Press, 1993.", "mp-28601"], ["NbC", -0.7327538646977357, 0.012955337070327717, "cubic", "O. Kubaschewski, C. Alcock, P. Spencer, Materials Thermochemistry, 6th ed., Oxford, Pergamom Press, 1993.", "mp-910"], ["NbCl4", -1.4395970552548158, 0.013058979766890338, "orth", "O. Kubaschewski, C. Alcock, P. Spencer, Materials Thermochemistry, 6th ed., Oxford, Pergamom Press, 1993.", "mp-31040"], ["NbCl5", -1.3775841751448474, 0.007254988759383522, "monocl", "O. Kubaschewski, C. Alcock, P. Spencer, Materials Thermochemistry, 6th ed., Oxford, Pergamom Press, 1993.", "mp-23307"], ["NbF5", -3.133118717088055, 0.007254988759383522, "monocl", "O. Kubaschewski, C. Alcock, P. Spencer, Materials Thermochemistry, 6th ed., Oxford, Pergamom Press, 1993.", "mp-18687"], ["NbN", -1.2250566733701889, 0.032647449417225846, "cubic", "O. Kubaschewski, C. Alcock, P. Spencer, Materials Thermochemistry, 6th ed., Oxford, Pergamom Press, 1993.", "mp-2634"], ["NbO", -2.174941987366617, 0.06529489883445169, "hex", "O. Kubaschewski, C. Alcock, P. Spencer, Materials Thermochemistry, 6th ed., Oxford, Pergamom Press, 1993.", "mp-2311"], ["NbO2", -2.7465314589094763, 0.029019955037534087, "tetrag", "O. Kubaschewski, C. Alcock, P. Spencer, Materials Thermochemistry, 6th ed., Oxford, Pergamom Press, 1993.", "mp-821"], ["Nd2O3", -3.748341763883778, 0.006840417973133034, "cubic", "O. Kubaschewski, C. Alcock, P. Spencer, Materials Thermochemistry, 6th ed., Oxford, Pergamom Press, 1993.", "mp-1045"], ["Nd2S3", -2.3329970996246154, 0.030263667396285547, "orth", "O. Kubaschewski, C. Alcock, P. Spencer, Materials Thermochemistry, 6th ed., Oxford, Pergamom Press, 1993.", "mp-438"], ["NdCl3", -2.6962647510766042, 0.005441241569537641, "hex", "O. Kubaschewski, C. Alcock, P. Spencer, Materials Thermochemistry, 6th ed., Oxford, Pergamom Press, 1993.", "mp-23183"], ["NdF3", -4.43823937355287, 0.019433005605491577, "hex", "O. Kubaschewski, C. Alcock, P. Spencer, Materials Thermochemistry, 6th ed., Oxford, Pergamom Press, 1993.", "mp-18511"], ["NdH2", -0.6982062991768617, NaN, "cubic", "O. Kubaschewski, C. Alcock, P. Spencer, Materials Thermochemistry, 6th ed., Oxford, Pergamom Press, 1993.", "mp-24096"], ["NdI3", -1.6282267629987874, NaN, "rhomb", "O. Kubaschewski, C. Alcock, P. Spencer, Materials Thermochemistry, 6th ed., Oxford, Pergamom Press, 1993.", null], ["NdS", -2.408656268115329, 0.025910674140655433, "tetrag", "O. Kubaschewski, C. Alcock, P. Spencer, Materials Thermochemistry, 6th ed., Oxford, Pergamom Press, 1993.", "mp-1748"], ["Ni2P", -0.6387844864809586, 0.057694434419859435, "hex", "O. Kubaschewski, C. Alcock, P. Spencer, Materials Thermochemistry, 6th ed., Oxford, Pergamom Press, 1993.", "mp-21167"], ["Ni3B", -0.23034589311042683, NaN, "orth", "O. Kubaschewski, C. Alcock, P. Spencer, Materials Thermochemistry, 6th ed., Oxford, Pergamom Press, 1993.", "mp-2058"], ["Ni3P", -0.570293937835826, 0.027206207847688207, "tetrag", "O. Kubaschewski, C. Alcock, P. Spencer, Materials Thermochemistry, 6th ed., Oxford, Pergamom Press, 1993.", "mp-2296"], ["Ni3S2", -0.4483583053299016, 0.010364269656262174, "hex", "O. Kubaschewski, C. Alcock, P. Spencer, Materials Thermochemistry, 6th ed., Oxford, Pergamom Press, 1993.", "mp-362"], ["Ni3S4", -0.4459597172094524, 0.03716330976745437, "cubic", "O. Kubaschewski, C. Alcock, P. Spencer, Materials Thermochemistry, 6th ed., Oxford, Pergamom Press, 1993.", "mp-1050"], ["Ni4B3", -0.2651772422052222, NaN, "orth", "O. Kubaschewski, C. Alcock, P. Spencer, Materials Thermochemistry, 6th ed., Oxford, Pergamom Press, 1993.", "mp-640067"], ["Ni5P2", -0.6455459385900439, 0.024726186179939758, "cryst", "O. Kubaschewski, C. Alcock, P. Spencer, Materials Thermochemistry, 6th ed., Oxford, Pergamom Press, 1993.", "mp-1200923"], ["NiAs", -0.3731137076254383, NaN, "hex", "O. Kubaschewski, C. Alcock, P. Spencer, Materials Thermochemistry, 6th ed., Oxford, Pergamom Press, 1993.", "mp-590"], ["NiBi", -0.03990243817660937, NaN, "hex", "O. Kubaschewski, C. Alcock, P. Spencer, Materials Thermochemistry, 6th ed., Oxford, Pergamom Press, 1993.", "mp-999318"], ["NiBr2", -0.7386269508362843, 0.008636891380218477, "hex", "O. Kubaschewski, C. Alcock, P. Spencer, Materials Thermochemistry, 6th ed., Oxford, Pergamom Press, 1993.", "mp-27637"], ["NiCO3", -1.4431209069379451, 0.026117959533780676, "hex", "O. Kubaschewski, C. Alcock, P. Spencer, Materials Thermochemistry, 6th ed., Oxford, Pergamom Press, 1993.", "mp-19147"], ["NiCl2", -1.0534589154280083, NaN, "cr", "https://janaf.nist.gov/tables/Cl-099.html", "mp-27396"], ["NiF2", -2.272193384307877, 0.007254988759383522, "tetrag", "O. Kubaschewski, C. Alcock, P. Spencer, Materials Thermochemistry, 6th ed., Oxford, Pergamom Press, 1993.", "mp-559798"], ["NiI2", -0.27016196237323403, NaN, "hex", "O. Kubaschewski, C. Alcock, P. Spencer, Materials Thermochemistry, 6th ed., Oxford, Pergamom Press, 1993.", "mp-27638"], ["NiO", -1.2421577183030215, 0.006736775276570413, "cubic", "O. Kubaschewski, C. Alcock, P. Spencer, Materials Thermochemistry, 6th ed., Oxford, Pergamom Press, 1993.", "mp-19009"], ["NiS", -0.45550965139272254, 0.032647449417225846, "rhomb", "O. Kubaschewski, C. Alcock, P. Spencer, Materials Thermochemistry, 6th ed., Oxford, Pergamom Press, 1993.", "mp-1547"], ["NiSO4", -1.508346710641355, 0.002245591758856804, "orth", "O. Kubaschewski, C. Alcock, P. Spencer, Materials Thermochemistry, 6th ed., Oxford, Pergamom Press, 1993.", "mp-18749"], ["NiSb", -0.433744685114572, NaN, "hex", "O. Kubaschewski, C. Alcock, P. Spencer, Materials Thermochemistry, 6th ed., Oxford, Pergamom Press, 1993.", "mp-810"], ["NiSe2", -0.22317727326484546, 0.010018794001053434, "cubic", "O. Kubaschewski, C. Alcock, P. Spencer, Materials Thermochemistry, 6th ed., Oxford, Pergamom Press, 1993.", "mp-1071078"], ["NiSeO3", -1.1761373205926315, NaN, "cryst", "O. Kubaschewski, C. Alcock, P. Spencer, Materials Thermochemistry, 6th ed., Oxford, Pergamom Press, 1993.", "mp-20460"], ["NiTe", -0.1844839998814667, NaN, "hex", "O. Kubaschewski, C. Alcock, P. Spencer, Materials Thermochemistry, 6th ed., Oxford, Pergamom Press, 1993.", "mp-10264"], ["NiWO4", -1.9498645979981235, 0.003627494379691761, "monocl", "O. Kubaschewski, C. Alcock, P. Spencer, Materials Thermochemistry, 6th ed., Oxford, Pergamom Press, 1993.", "mp-21179"], ["OsO2", -1.0177712802449455, 0.03316566290003895, "tetrag", "O. Kubaschewski, C. Alcock, P. Spencer, Materials Thermochemistry, 6th ed., Oxford, Pergamom Press, 1993.", "mp-996"], ["OsO4", -0.8160825927340836, 0.01741197302252045, "monocl", "O. Kubaschewski, C. Alcock, P. Spencer, Materials Thermochemistry, 6th ed., Oxford, Pergamom Press, 1993.", "mp-540783"], ["OsS2", -0.5075037375016378, 0.057694434419859435, "cubic", "O. Kubaschewski, C. Alcock, P. Spencer, Materials Thermochemistry, 6th ed., Oxford, Pergamom Press, 1993.", "mp-20905"], ["OsSe2", -0.41491626190569564, 0.07220441193862646, "cubic", "O. Kubaschewski, C. Alcock, P. Spencer, Materials Thermochemistry, 6th ed., Oxford, Pergamom Press, 1993.", "mp-2480"], ["P2O5", -2.2283179760963674, 0.011104574631709472, "hex", "O. Kubaschewski, C. Alcock, P. Spencer, Materials Thermochemistry, 6th ed., Oxford, Pergamom Press, 1993.", "mp-2452"], ["P2S3", -0.25143718186092034, 0.021764966278150565, "cryst", "O. Kubaschewski, C. Alcock, P. Spencer, Materials Thermochemistry, 6th ed., Oxford, Pergamom Press, 1993.", "mp-29014"], ["P4S3", -0.33261458363861834, NaN, "cr", "https://janaf.nist.gov/tables/P-014.html", "mp-1468"], ["Pb(NO3)2", -0.5204014952960974, 0.00380023220729613, "cryst", "O. Kubaschewski, C. Alcock, P. Spencer, Materials Thermochemistry, 6th ed., Oxford, Pergamom Press, 1993.", "mp-20820"], ["Pb3O4", -1.0642624327030357, 0.009327842690635956, "tetrag", "O. Kubaschewski, C. Alcock, P. Spencer, Materials Thermochemistry, 6th ed., Oxford, Pergamom Press, 1993.", "mp-22633"], ["PbBr2", -0.9583494675490423, 0.008636891380218477, "orth", "O. Kubaschewski, C. Alcock, P. Spencer, Materials Thermochemistry, 6th ed., Oxford, Pergamom Press, 1993.", "mp-28077"], ["PbCO3", -1.4501686103042035, 0.011193411228763148, "orth", "O. Kubaschewski, C. Alcock, P. Spencer, Materials Thermochemistry, 6th ed., Oxford, Pergamom Press, 1993.", "mp-19893"], ["PbCl2", -1.2416395048202082, 0.002763805241669913, "orth", "O. Kubaschewski, C. Alcock, P. Spencer, Materials Thermochemistry, 6th ed., Oxford, Pergamom Press, 1993.", "mp-23291"], ["PbF2", -2.335380881645556, NaN, "cr", "https://janaf.nist.gov/tables/F-092.html", "mp-315"], ["PbI2", -0.6056188235809198, 0.002763805241669913, "hex", "O. Kubaschewski, C. Alcock, P. Spencer, Materials Thermochemistry, 6th ed., Oxford, Pergamom Press, 1993.", "mp-567542"], ["PbO", -1.1300266848919212, NaN, "cr", "https://janaf.nist.gov/tables/O-006.html", "mp-19921"], ["PbO2", -0.9483306735479888, 0.010018794001053434, "tetrag", "O. Kubaschewski, C. Alcock, P. Spencer, Materials Thermochemistry, 6th ed., Oxford, Pergamom Press, 1993.", "mp-20725"], ["PbS", -0.5094038536052858, 0.010882483139075283, "cubic", "O. Kubaschewski, C. Alcock, P. Spencer, Materials Thermochemistry, 6th ed., Oxford, Pergamom Press, 1993.", "mp-21276"], ["PbSO4", -1.5891880139602, 0.002245591758856804, "orth", "O. Kubaschewski, C. Alcock, P. Spencer, Materials Thermochemistry, 6th ed., Oxford, Pergamom Press, 1993.", "mp-3472"], ["PbSe", -0.5182134828131086, 0.010882483139075283, "cubic", "O. Kubaschewski, C. Alcock, P. Spencer, Materials Thermochemistry, 6th ed., Oxford, Pergamom Press, 1993.", "mp-2201"], ["PbSeO3", -1.114366273441309, NaN, "monocl", "O. Kubaschewski, C. Alcock, P. Spencer, Materials Thermochemistry, 6th ed., Oxford, Pergamom Press, 1993.", "mp-20716"], ["PbWO4", -1.9369092609277958, 0.013646288380745197, "tetrag", "O. Kubaschewski, C. Alcock, P. Spencer, Materials Thermochemistry, 6th ed., Oxford, Pergamom Press, 1993.", "mp-504591"], ["Pd4S", -0.143026921256418, 0.004352993255630113, "tetrag", "O. Kubaschewski, C. Alcock, P. Spencer, Materials Thermochemistry, 6th ed., Oxford, Pergamom Press, 1993.", "mp-7819"], ["PdCl2", -0.5983638348215361, 0.04352993255630113, "hex", "O. Kubaschewski, C. Alcock, P. Spencer, Materials Thermochemistry, 6th ed., Oxford, Pergamom Press, 1993.", "mp-29487"], ["PdI2", -0.21972251671275808, 0.03627494379691761, "monocl", "O. Kubaschewski, C. Alcock, P. Spencer, Materials Thermochemistry, 6th ed., Oxford, Pergamom Press, 1993.", "mp-27747"], ["PdO", -0.5985365726491405, 0.017101044932832585, "tetrag", "O. Kubaschewski, C. Alcock, P. Spencer, Materials Thermochemistry, 6th ed., Oxford, Pergamom Press, 1993.", "mp-1336"], ["PdS", -0.36637693234886787, 0.032647449417225846, "tetrag", "O. Kubaschewski, C. Alcock, P. Spencer, Materials Thermochemistry, 6th ed., Oxford, Pergamom Press, 1993.", "mp-20250"], ["PdS2", -0.27016196237323403, 0.04352993255630113, "orth", "O. Kubaschewski, C. Alcock, P. Spencer, Materials Thermochemistry, 6th ed., Oxford, Pergamom Press, 1993.", "mp-13682"], ["Pr2O3", -3.751036473994406, NaN, "hex", "O. Kubaschewski, C. Alcock, P. Spencer, Materials Thermochemistry, 6th ed., Oxford, Pergamom Press, 1993.", "mp-16705"], ["PrCl3", -2.7405720038571255, 0.005441241569537641, "hex", "O. Kubaschewski, C. Alcock, P. Spencer, Materials Thermochemistry, 6th ed., Oxford, Pergamom Press, 1993.", "mp-23211"], ["PrF3", -4.436166519621617, 0.012955337070327717, "trigon", "O. Kubaschewski, C. Alcock, P. Spencer, Materials Thermochemistry, 6th ed., Oxford, Pergamom Press, 1993.", "mp-2651"], ["PrH2", -0.6909513104174781, 0.01140069662188839, "cubic", "O. Kubaschewski, C. Alcock, P. Spencer, Materials Thermochemistry, 6th ed., Oxford, Pergamom Press, 1993.", "mp-24095"], ["PrI3", -1.6955945157644916, 0.043270825814894574, "orth", "O. Kubaschewski, C. Alcock, P. Spencer, Materials Thermochemistry, 6th ed., Oxford, Pergamom Press, 1993.", null], ["PrS", -2.341806728832438, 0.1300715841860903, "cubic", "O. Kubaschewski, C. Alcock, P. Spencer, Materials Thermochemistry, 6th ed., Oxford, Pergamom Press, 1993.", "mp-2495"], ["Pt5Se4", -0.2794898050638699, 0.043414774004564886, "monocl", "O. Kubaschewski, C. Alcock, P. Spencer, Materials Thermochemistry, 6th ed., Oxford, Pergamom Press, 1993.", "mp-29767"], ["PtCl4", -0.4908518109205765, 0.03461666065191566, "cubic", "O. Kubaschewski, C. Alcock, P. Spencer, Materials Thermochemistry, 6th ed., Oxford, Pergamom Press, 1993.", null], ["PtS", -0.4306354042176933, 0.012955337070327717, "tetrag", "O. Kubaschewski, C. Alcock, P. Spencer, Materials Thermochemistry, 6th ed., Oxford, Pergamom Press, 1993.", "mp-288"], ["PtS2", -0.3831325016264917, 0.008636891380218477, "hex", "O. Kubaschewski, C. Alcock, P. Spencer, Materials Thermochemistry, 6th ed., Oxford, Pergamom Press, 1993.", "mp-762"], ["PuN", -1.550494740576821, NaN, "cubic", "O. Kubaschewski, C. Alcock, P. Spencer, Materials Thermochemistry, 6th ed., Oxford, Pergamom Press, 1993.", "mp-1719"], ["Rb2CO3", -1.957119586757507, 0.023837820209403, "monocl", "O. Kubaschewski, C. Alcock, P. Spencer, Materials Thermochemistry, 6th ed., Oxford, Pergamom Press, 1993.", "mp-4138"], ["Rb2S", -1.247512590958757, 0.07220441193862646, "cubic", "O. Kubaschewski, C. Alcock, P. Spencer, Materials Thermochemistry, 6th ed., Oxford, Pergamom Press, 1993.", "mp-8041"], ["Rb2SO4", -2.1279326214257135, 0.001924792936162975, "orth", "O. Kubaschewski, C. Alcock, P. Spencer, Materials Thermochemistry, 6th ed., Oxford, Pergamom Press, 1993.", "mp-3372"], ["RbBO2", -2.526031621972498, 0.05415330895396985, "cryst", "O. Kubaschewski, C. Alcock, P. Spencer, Materials Thermochemistry, 6th ed., Oxford, Pergamom Press, 1993.", "mp-31358"], ["RbBr", -2.044870403180527, 0.00414570786250487, "cubic", "O. Kubaschewski, C. Alcock, P. Spencer, Materials Thermochemistry, 6th ed., Oxford, Pergamom Press, 1993.", "mp-22867"], ["RbCl", -2.254746863719836, 0.00414570786250487, "cubic", "O. Kubaschewski, C. Alcock, P. Spencer, Materials Thermochemistry, 6th ed., Oxford, Pergamom Press, 1993.", "mp-23295"], ["RbH", -0.27102565151125585, 0.002072853931252435, "cubic", "O. Kubaschewski, C. Alcock, P. Spencer, Materials Thermochemistry, 6th ed., Oxford, Pergamom Press, 1993.", "mp-24721"], ["RbI", -1.7194323359738948, 0.025910674140655433, "cubic", "O. Kubaschewski, C. Alcock, P. Spencer, Materials Thermochemistry, 6th ed., Oxford, Pergamom Press, 1993.", "mp-22903"], ["Re2O7", -1.437754518427036, 0.01209164793230587, "orth", "O. Kubaschewski, C. Alcock, P. Spencer, Materials Thermochemistry, 6th ed., Oxford, Pergamom Press, 1993.", "mp-1016092"], ["Re5Si3", -0.203787452116255, 0.08135951680165807, "tetrag", "O. Kubaschewski, C. Alcock, P. Spencer, Materials Thermochemistry, 6th ed., Oxford, Pergamom Press, 1993.", "mp-1105959"], ["ReCl3", -0.6830053703476773, 0.027206207847688207, "hex", "O. Kubaschewski, C. Alcock, P. Spencer, Materials Thermochemistry, 6th ed., Oxford, Pergamom Press, 1993.", "mp-23174"], ["ReO2", -1.4945276844330053, 0.017273782760436954, "monocl", "O. Kubaschewski, C. Alcock, P. Spencer, Materials Thermochemistry, 6th ed., Oxford, Pergamom Press, 1993.", "mp-7228"], ["ReO3", -1.5828830832526404, 0.032647449417225846, "cubic", "O. Kubaschewski, C. Alcock, P. Spencer, Materials Thermochemistry, 6th ed., Oxford, Pergamom Press, 1993.", "mp-190"], ["ReS2", -0.6173649958580167, 0.04352993255630113, "hex", "O. Kubaschewski, C. Alcock, P. Spencer, Materials Thermochemistry, 6th ed., Oxford, Pergamom Press, 1993.", "mp-572758"], ["ReSi", -0.2730985054425083, 0.1083066179079397, "cubic", "O. Kubaschewski, C. Alcock, P. Spencer, Materials Thermochemistry, 6th ed., Oxford, Pergamom Press, 1993.", "mp-7948"], ["ReSi2", -0.3123099923087002, 0.10847935573554408, "tetrag", "O. Kubaschewski, C. Alcock, P. Spencer, Materials Thermochemistry, 6th ed., Oxford, Pergamom Press, 1993.", "mp-12605"], ["Rh2O3", -0.7371068579533658, NaN, "rhomb", "O. Kubaschewski, C. Alcock, P. Spencer, Materials Thermochemistry, 6th ed., Oxford, Pergamom Press, 1993.", "mp-1716"], ["Rh2S3", -0.5447460131331399, NaN, "cryst", "O. Kubaschewski, C. Alcock, P. Spencer, Materials Thermochemistry, 6th ed., Oxford, Pergamom Press, 1993.", "mp-17173"], ["Rh3S4", -0.529614179434997, NaN, "cryst", "O. Kubaschewski, C. Alcock, P. Spencer, Materials Thermochemistry, 6th ed., Oxford, Pergamom Press, 1993.", "mp-29841"], ["RhCl3", -0.7262761961625719, 0.032647449417225846, "monocl", "O. Kubaschewski, C. Alcock, P. Spencer, Materials Thermochemistry, 6th ed., Oxford, Pergamom Press, 1993.", "mp-27770"], ["RuCl3", -0.655799162499989, 0.037829584245356936, "hex", "O. Kubaschewski, C. Alcock, P. Spencer, Materials Thermochemistry, 6th ed., Oxford, Pergamom Press, 1993.", "mp-22850"], ["RuF5", -1.5423760626794156, 0.0029365430692742823, "cryst", "O. Kubaschewski, C. Alcock, P. Spencer, Materials Thermochemistry, 6th ed., Oxford, Pergamom Press, 1993.", "mp-540829"], ["RuO2", -1.0537007483866543, 0.021764966278150565, "tetrag", "O. Kubaschewski, C. Alcock, P. Spencer, Materials Thermochemistry, 6th ed., Oxford, Pergamom Press, 1993.", "mp-825"], ["RuS2", -0.7113343740747938, 0.07220441193862646, "cubic", "O. Kubaschewski, C. Alcock, P. Spencer, Materials Thermochemistry, 6th ed., Oxford, Pergamom Press, 1993.", "mp-2030"], ["Sb2O3", -1.4843707001698685, 0.006840417973133034, "cubic", "O. Kubaschewski, C. Alcock, P. Spencer, Materials Thermochemistry, 6th ed., Oxford, Pergamom Press, 1993.", "mp-2136"], ["Sb2O5", -1.4917145255263056, 0.006810805774115142, "cubic", "O. Kubaschewski, C. Alcock, P. Spencer, Materials Thermochemistry, 6th ed., Oxford, Pergamom Press, 1993.", "mp-1705"], ["Sb2S3", -0.4249350559067492, NaN, "orth", "O. Kubaschewski, C. Alcock, P. Spencer, Materials Thermochemistry, 6th ed., Oxford, Pergamom Press, 1993.", "mp-2809"], ["Sb2Se3", -0.26449616162781064, 0.002694710110628165, "orth", "O. Kubaschewski, C. Alcock, P. Spencer, Materials Thermochemistry, 6th ed., Oxford, Pergamom Press, 1993.", "mp-2160"], ["Sb2Te3", -0.11711624711576256, 0.002694710110628165, "rhomb", "O. Kubaschewski, C. Alcock, P. Spencer, Materials Thermochemistry, 6th ed., Oxford, Pergamom Press, 1993.", "mp-1201"], ["SbBr3", -0.6721228872086019, 0.037829584245356936, "orth", "O. Kubaschewski, C. Alcock, P. Spencer, Materials Thermochemistry, 6th ed., Oxford, Pergamom Press, 1993.", "mp-27399"], ["SbCl3", -0.9877148982417852, 0.004404814603911423, "orth", "O. Kubaschewski, C. Alcock, P. Spencer, Materials Thermochemistry, 6th ed., Oxford, Pergamom Press, 1993.", "mp-22872"], ["SbF3", -2.372122217577005, 0.043270825814894574, "orth", "O. Kubaschewski, C. Alcock, P. Spencer, Materials Thermochemistry, 6th ed., Oxford, Pergamom Press, 1993.", "mp-1880"], ["SbI3", -0.2601431683721806, 0.071513460628209, "hex", "O. Kubaschewski, C. Alcock, P. Spencer, Materials Thermochemistry, 6th ed., Oxford, Pergamom Press, 1993.", "mp-23281"], ["SbO2", -1.5667320963716318, 0.008636891380218477, "cubic", "O. Kubaschewski, C. Alcock, P. Spencer, Materials Thermochemistry, 6th ed., Oxford, Pergamom Press, 1993.", "mp-230"], ["Sc2O3", -3.955627157009021, 0.006840417973133034, "cubic", "O. Kubaschewski, C. Alcock, P. Spencer, Materials Thermochemistry, 6th ed., Oxford, Pergamom Press, 1993.", "mp-216"], ["ScCl3", -2.3806727400434213, 0.008550522466416292, "rhomb", "O. Kubaschewski, C. Alcock, P. Spencer, Materials Thermochemistry, 6th ed., Oxford, Pergamom Press, 1993.", "mp-23309"], ["ScF3", -4.272411059052675, 0.021764966278150565, "hex", "O. Kubaschewski, C. Alcock, P. Spencer, Materials Thermochemistry, 6th ed., Oxford, Pergamom Press, 1993.", "mp-10694"], ["ScN", -1.6261539090675352, 0.08654165162978915, "cubic", "O. Kubaschewski, C. Alcock, P. Spencer, Materials Thermochemistry, 6th ed., Oxford, Pergamom Press, 1993.", "mp-2857"], ["SeCl4", -0.3911475368273344, 0.013058979766890338, "monocl", "O. Kubaschewski, C. Alcock, P. Spencer, Materials Thermochemistry, 6th ed., Oxford, Pergamom Press, 1993.", "mp-540675"], ["SeO2", -0.7776656998748718, 0.007254988759383522, "tetrag", "O. Kubaschewski, C. Alcock, P. Spencer, Materials Thermochemistry, 6th ed., Oxford, Pergamom Press, 1993.", "mp-726"], ["Si3N4", -1.1027582914262952, 0.01865568538127191, "hex", "O. Kubaschewski, C. Alcock, P. Spencer, Materials Thermochemistry, 6th ed., Oxford, Pergamom Press, 1993.", "mp-988"], ["SiC", -0.37943591211575817, NaN, "cr", "https://janaf.nist.gov/tables/C-101.html", "mp-568656"], ["SiI4", -0.3928058199723364, 0.03461666065191566, "cubic", "O. Kubaschewski, C. Alcock, P. Spencer, Materials Thermochemistry, 6th ed., Oxford, Pergamom Press, 1993.", "mp-635441"], ["SiO2", -3.1379553762609773, 0.005873086138548565, "\u03b1crys", "O. Kubaschewski, C. Alcock, P. Spencer, Materials Thermochemistry, 6th ed., Oxford, Pergamom Press, 1993.", "mp-6945"], ["SiP", -0.32077414586131425, 0.07565916849071387, "cryst", "O. Kubaschewski, C. Alcock, P. Spencer, Materials Thermochemistry, 6th ed., Oxford, Pergamom Press, 1993.", "mp-2798"], ["SiS2", -0.7372450482154492, 0.07220441193862646, "orth", "O. Kubaschewski, C. Alcock, P. Spencer, Materials Thermochemistry, 6th ed., Oxford, Pergamom Press, 1993.", "mp-1602"], ["Sm2O3", -3.777983575100687, 0.006840417973133034, "monocl", "O. Kubaschewski, C. Alcock, P. Spencer, Materials Thermochemistry, 6th ed., Oxford, Pergamom Press, 1993.", "mp-218"], ["SmCl2", -2.820117773468937, 0.029019955037534087, "cryst", "O. Kubaschewski, C. Alcock, P. Spencer, Materials Thermochemistry, 6th ed., Oxford, Pergamom Press, 1993.", "mp-29453"], ["SmCl3", -2.664653728625005, 0.008550522466416292, "hex", "O. Kubaschewski, C. Alcock, P. Spencer, Materials Thermochemistry, 6th ed., Oxford, Pergamom Press, 1993.", null], ["SmS", -2.2335001109244983, 0.2166132358158794, "cubic", "O. Kubaschewski, C. Alcock, P. Spencer, Materials Thermochemistry, 6th ed., Oxford, Pergamom Press, 1993.", "mp-1269"], ["SmSe", -2.298276796276137, 0.032647449417225846, "cubic", "O. Kubaschewski, C. Alcock, P. Spencer, Materials Thermochemistry, 6th ed., Oxford, Pergamom Press, 1993.", "mp-1447"], ["Sn2S3", -0.5464042962781418, 0.04332264716317588, "orth", "O. Kubaschewski, C. Alcock, P. Spencer, Materials Thermochemistry, 6th ed., Oxford, Pergamom Press, 1993.", "mp-1509"], ["SnBr2", -0.8989276548531392, 0.023146868898985522, "cryst", "O. Kubaschewski, C. Alcock, P. Spencer, Materials Thermochemistry, 6th ed., Oxford, Pergamom Press, 1993.", "mp-29862"], ["SnI2", -0.5254684715724922, 0.01140069662188839, "cryst", "O. Kubaschewski, C. Alcock, P. Spencer, Materials Thermochemistry, 6th ed., Oxford, Pergamom Press, 1993.", "mp-27194"], ["SnI4", -0.4276297660173773, 0.010364269656262174, "cubic", "O. Kubaschewski, C. Alcock, P. Spencer, Materials Thermochemistry, 6th ed., Oxford, Pergamom Press, 1993.", "mp-23182"], ["SnO", -1.454625246256396, 0.00414570786250487, "tetrag", "O. Kubaschewski, C. Alcock, P. Spencer, Materials Thermochemistry, 6th ed., Oxford, Pergamom Press, 1993.", "mp-2097"], ["SnO2", -1.9954673844856774, 0.0013819026208349565, "tetrag", "O. Kubaschewski, C. Alcock, P. Spencer, Materials Thermochemistry, 6th ed., Oxford, Pergamom Press, 1993.", "mp-856"], ["SnS", -0.5591523479553443, 0.010882483139075283, "orth", "O. Kubaschewski, C. Alcock, P. Spencer, Materials Thermochemistry, 6th ed., Oxford, Pergamom Press, 1993.", "mp-2231"], ["SnS2", -0.5306506064006232, NaN, "hex", "O. Kubaschewski, C. Alcock, P. Spencer, Materials Thermochemistry, 6th ed., Oxford, Pergamom Press, 1993.", "mp-1170"], ["SnSO4", -1.7525979988739335, 0.05423967786777204, "rhomb", "O. Kubaschewski, C. Alcock, P. Spencer, Materials Thermochemistry, 6th ed., Oxford, Pergamom Press, 1993.", "mp-542967"], ["SnSe", -0.48763888732713523, 0.01969211234689813, "orth", "O. Kubaschewski, C. Alcock, P. Spencer, Materials Thermochemistry, 6th ed., Oxford, Pergamom Press, 1993.", "mp-691"], ["SnSe2", -0.43080814204529766, 0.029019955037534087, "hex", "O. Kubaschewski, C. Alcock, P. Spencer, Materials Thermochemistry, 6th ed., Oxford, Pergamom Press, 1993.", "mp-665"], ["SnTe", -0.31455558406755696, 0.00414570786250487, "cubic", "O. Kubaschewski, C. Alcock, P. Spencer, Materials Thermochemistry, 6th ed., Oxford, Pergamom Press, 1993.", "mp-1883"], ["Sr2SiO4", -3.409696655915166, 0.004886012837952167, "cryst", "O. Kubaschewski, C. Alcock, P. Spencer, Materials Thermochemistry, 6th ed., Oxford, Pergamom Press, 1993.", "mp-18510"], ["Sr2TiO4", -3.3873394456566577, 0.014213855528588124, "tetrag", "O. Kubaschewski, C. Alcock, P. Spencer, Materials Thermochemistry, 6th ed., Oxford, Pergamom Press, 1993.", "mp-5532"], ["SrAl2O4", -3.462998614147371, 0.024726186179939758, "\u03b1", "O. Kubaschewski, C. Alcock, P. Spencer, Materials Thermochemistry, 6th ed., Oxford, Pergamom Press, 1993.", "mp-3094"], ["SrB4O7", -2.8783304213716097, 0.023146868898985522, "orth", "O. Kubaschewski, C. Alcock, P. Spencer, Materials Thermochemistry, 6th ed., Oxford, Pergamom Press, 1993.", "mp-5540"], ["SrBr2", -2.480515204398747, 0.005873086138548565, "\u03b1", "O. Kubaschewski, C. Alcock, P. Spencer, Materials Thermochemistry, 6th ed., Oxford, Pergamom Press, 1993.", "mp-567744"], ["SrC2", -0.29192692865138453, 0.057694434419859435, "tetrag", "O. Kubaschewski, C. Alcock, P. Spencer, Materials Thermochemistry, 6th ed., Oxford, Pergamom Press, 1993.", "mp-10497"], ["SrCO3", -2.5290890815210956, 0.01741197302252045, "orth", "O. Kubaschewski, C. Alcock, P. Spencer, Materials Thermochemistry, 6th ed., Oxford, Pergamom Press, 1993.", "mp-3822"], ["SrCl2", -2.863474968197634, NaN, "cr", "https://janaf.nist.gov/tables/Cl-119.html", "mp-23209"], ["SrF2", -4.204784199545563, 0.010018794001053434, "cubic", "O. Kubaschewski, C. Alcock, P. Spencer, Materials Thermochemistry, 6th ed., Oxford, Pergamom Press, 1993.", "mp-981"], ["SrHfO3", -3.6971422717818427, 0.025081532568154458, "monocl", "O. Kubaschewski, C. Alcock, P. Spencer, Materials Thermochemistry, 6th ed., Oxford, Pergamom Press, 1993.", "mp-3378"], ["SrI2", -1.93984580399707, 0.007254988759383522, "cryst", "O. Kubaschewski, C. Alcock, P. Spencer, Materials Thermochemistry, 6th ed., Oxford, Pergamom Press, 1993.", "mp-568284"], ["SrMoO4", -2.6762271630744974, 0.017273782760436954, "tetrag", "O. Kubaschewski, C. Alcock, P. Spencer, Materials Thermochemistry, 6th ed., Oxford, Pergamom Press, 1993.", "mp-18834"], ["SrO", -3.0678238182536033, 0.01969211234689813, "cubic", "O. Kubaschewski, C. Alcock, P. Spencer, Materials Thermochemistry, 6th ed., Oxford, Pergamom Press, 1993.", "mp-2472"], ["SrO2", -2.1885882757473625, 0.052166823936519606, "tetrag", "O. Kubaschewski, C. Alcock, P. Spencer, Materials Thermochemistry, 6th ed., Oxford, Pergamom Press, 1993.", "mp-2697"], ["SrS", -2.4283898375408524, NaN, "cr", "https://janaf.nist.gov/tables/S-010.html", "mp-1087"], ["SrSO4", -2.510053372919094, 0.030401857658369044, "celest", "O. Kubaschewski, C. Alcock, P. Spencer, Materials Thermochemistry, 6th ed., Oxford, Pergamom Press, 1993.", "mp-5285"], ["SrSiO3", -3.385799611307727, 0.007876844938759252, "cryst", "O. Kubaschewski, C. Alcock, P. Spencer, Materials Thermochemistry, 6th ed., Oxford, Pergamom Press, 1993.", "mp-3978"], ["SrTiO3", -3.463117062943443, 0.016375546056894237, "cubic", "O. Kubaschewski, C. Alcock, P. Spencer, Materials Thermochemistry, 6th ed., Oxford, Pergamom Press, 1993.", "mp-4651"], ["SrWO4", -2.800598398949644, 0.03541125465889576, "cryst", "O. Kubaschewski, C. Alcock, P. Spencer, Materials Thermochemistry, 6th ed., Oxford, Pergamom Press, 1993.", "mp-19163"], ["SrZrO3", -3.6633547527024275, 0.030263667396285547, "cryst", "O. Kubaschewski, C. Alcock, P. Spencer, Materials Thermochemistry, 6th ed., Oxford, Pergamom Press, 1993.", "mp-4387"], ["Ta2C", -0.7199712654550123, 0.031783760279203994, "hex", "O. Kubaschewski, C. Alcock, P. Spencer, Materials Thermochemistry, 6th ed., Oxford, Pergamom Press, 1993.", "mp-7088"], ["Ta2N", -0.9410756847886054, 0.017273782760436954, "hex", "O. Kubaschewski, C. Alcock, P. Spencer, Materials Thermochemistry, 6th ed., Oxford, Pergamom Press, 1993.", "mp-1079438"], ["Ta2O5", -3.029920203510702, 0.006218561793757305, "orth", "O. Kubaschewski, C. Alcock, P. Spencer, Materials Thermochemistry, 6th ed., Oxford, Pergamom Press, 1993.", "mp-10390"], ["TaC", -0.7467300823292052, NaN, "cr", "https://janaf.nist.gov/tables/C-104.html", "mp-1086"], ["TaCl3", -1.4310465327883994, 0.009846056173449065, "cubic", "O. Kubaschewski, C. Alcock, P. Spencer, Materials Thermochemistry, 6th ed., Oxford, Pergamom Press, 1993.", "mp-1198283"], ["TaCl4", -1.4613620215329663, 0.0095351280837612, "monocl", "O. Kubaschewski, C. Alcock, P. Spencer, Materials Thermochemistry, 6th ed., Oxford, Pergamom Press, 1993.", "mp-29465"], ["TaCl5", -1.4838179391215345, 0.007254988759383522, "monocl", "O. Kubaschewski, C. Alcock, P. Spencer, Materials Thermochemistry, 6th ed., Oxford, Pergamom Press, 1993.", "mp-29831"], ["TaCr2", -0.09327842690635957, 0.008636891380218477, "cubic", "O. Kubaschewski, C. Alcock, P. Spencer, Materials Thermochemistry, 6th ed., Oxford, Pergamom Press, 1993.", "mp-2385"], ["TaN", -1.3074526171374732, 0.012955337070327717, "cubic", "O. Kubaschewski, C. Alcock, P. Spencer, Materials Thermochemistry, 6th ed., Oxford, Pergamom Press, 1993.", "mp-1279"], ["TaS2", -1.2229838194389366, 0.057694434419859435, "hex", "O. Kubaschewski, C. Alcock, P. Spencer, Materials Thermochemistry, 6th ed., Oxford, Pergamom Press, 1993.", "mp-1984"], ["Tb2O3", -3.866287152572041, 0.015546404484393261, "cubic", "O. Kubaschewski, C. Alcock, P. Spencer, Materials Thermochemistry, 6th ed., Oxford, Pergamom Press, 1993.", "mp-1056"], ["TbCl3", -2.5876990264272584, 0.008550522466416292, "orth", "O. Kubaschewski, C. Alcock, P. Spencer, Materials Thermochemistry, 6th ed., Oxford, Pergamom Press, 1993.", "mp-570232"], ["TbF3", -4.425284036482542, 0.012955337070327717, "orth", "O. Kubaschewski, C. Alcock, P. Spencer, Materials Thermochemistry, 6th ed., Oxford, Pergamom Press, 1993.", "mp-11347"], ["TbO2", -3.356295990352901, 0.013128074897932086, "cubic", "O. Kubaschewski, C. Alcock, P. Spencer, Materials Thermochemistry, 6th ed., Oxford, Pergamom Press, 1993.", "mp-2458"], ["TeCl4", -0.6711901029395384, NaN, "cryst", "O. Kubaschewski, C. Alcock, P. Spencer, Materials Thermochemistry, 6th ed., Oxford, Pergamom Press, 1993.", "mp-569561"], ["TeO2", -1.092739497425242, 0.007254988759383522, "tetrag", "O. Kubaschewski, C. Alcock, P. Spencer, Materials Thermochemistry, 6th ed., Oxford, Pergamom Press, 1993.", "mp-2125"], ["Th(SO4)2", -2.3945231731295173, 0.01969211234689813, "cryst", "O. Kubaschewski, C. Alcock, P. Spencer, Materials Thermochemistry, 6th ed., Oxford, Pergamom Press, 1993.", "mp-1202893"], ["Th2N2O", -2.6712868612050125, 0.05202863367443612, "hex", "O. Kubaschewski, C. Alcock, P. Spencer, Materials Thermochemistry, 6th ed., Oxford, Pergamom Press, 1993.", null], ["Th2S3", -2.2453153783326374, 0.026117959533780676, "orth", "O. Kubaschewski, C. Alcock, P. Spencer, Materials Thermochemistry, 6th ed., Oxford, Pergamom Press, 1993.", "mp-20163"], ["Th3N4", -1.932788229897806, 0.03094474797369706, "hex", "O. Kubaschewski, C. Alcock, P. Spencer, Materials Thermochemistry, 6th ed., Oxford, Pergamom Press, 1993.", "mp-467"], ["Th3Si2", -0.5905560850138186, 0.04332264716317588, "tetrag", "O. Kubaschewski, C. Alcock, P. Spencer, Materials Thermochemistry, 6th ed., Oxford, Pergamom Press, 1993.", "mp-1079146"], ["Th7Rh3", -0.7848861410687344, NaN, "hex", "O. Kubaschewski, C. Alcock, P. Spencer, Materials Thermochemistry, 6th ed., Oxford, Pergamom Press, 1993.", "mp-1107"], ["Th7Ru3", -0.5238101884274903, NaN, "hex", "O. Kubaschewski, C. Alcock, P. Spencer, Materials Thermochemistry, 6th ed., Oxford, Pergamom Press, 1993.", "mp-573601"], ["ThBr4", -2.0017550414104766, 0.013058979766890338, "orth", "O. Kubaschewski, C. Alcock, P. Spencer, Materials Thermochemistry, 6th ed., Oxford, Pergamom Press, 1993.", "mp-570229"], ["ThC", -0.6550218422757694, 0.054412415695376415, "cubic", "O. Kubaschewski, C. Alcock, P. Spencer, Materials Thermochemistry, 6th ed., Oxford, Pergamom Press, 1993.", "mp-1164"], ["ThC2", -0.4221712506650792, 0.021764966278150565, "monocl", "O. Kubaschewski, C. Alcock, P. Spencer, Materials Thermochemistry, 6th ed., Oxford, Pergamom Press, 1993.", "mp-7224"], ["ThCl4", -2.4596484748241387, 0.00601127640063206, "orth", "O. Kubaschewski, C. Alcock, P. Spencer, Materials Thermochemistry, 6th ed., Oxford, Pergamom Press, 1993.", "mp-567431"], ["ThF4", -4.37620921966014, 0.01741197302252045, "monocl", "O. Kubaschewski, C. Alcock, P. Spencer, Materials Thermochemistry, 6th ed., Oxford, Pergamom Press, 1993.", "mp-31034"], ["ThH2", -0.4957575652245407, 0.014509977518767044, "bctet", "O. Kubaschewski, C. Alcock, P. Spencer, Materials Thermochemistry, 6th ed., Oxford, Pergamom Press, 1993.", "mp-24291"], ["ThI4", -1.3772041519241176, 0.012229838194389366, "monocl", "O. Kubaschewski, C. Alcock, P. Spencer, Materials Thermochemistry, 6th ed., Oxford, Pergamom Press, 1993.", "mp-27697"], ["ThN", -1.9624744594132426, 0.054412415695376415, "cubic", "O. Kubaschewski, C. Alcock, P. Spencer, Materials Thermochemistry, 6th ed., Oxford, Pergamom Press, 1993.", "mp-834"], ["ThO2", -4.2379498624456025, 0.004491183517713608, "cubic", "O. Kubaschewski, C. Alcock, P. Spencer, Materials Thermochemistry, 6th ed., Oxford, Pergamom Press, 1993.", "mp-643"], ["ThRe2", -0.6014731157184148, 0.017273782760436954, "hex", "O. Kubaschewski, C. Alcock, P. Spencer, Materials Thermochemistry, 6th ed., Oxford, Pergamom Press, 1993.", "mp-1659"], ["ThRh", -1.2053645610232908, 0.032647449417225846, "orth", "O. Kubaschewski, C. Alcock, P. Spencer, Materials Thermochemistry, 6th ed., Oxford, Pergamom Press, 1993.", "mp-12755"], ["ThRh3", -0.8335463871048853, 0.027206207847688207, "cubic", "O. Kubaschewski, C. Alcock, P. Spencer, Materials Thermochemistry, 6th ed., Oxford, Pergamom Press, 1993.", "mp-2509"], ["ThRu", -0.6311840220663664, 0.038866011210983153, "orth", "O. Kubaschewski, C. Alcock, P. Spencer, Materials Thermochemistry, 6th ed., Oxford, Pergamom Press, 1993.", "mp-12775"], ["ThS", -2.0707810773211826, 0.032647449417225846, "cubic", "O. Kubaschewski, C. Alcock, P. Spencer, Materials Thermochemistry, 6th ed., Oxford, Pergamom Press, 1993.", "mp-503"], ["ThS2", -2.168205212090047, 0.1157343444949276, "orth", "O. Kubaschewski, C. Alcock, P. Spencer, Materials Thermochemistry, 6th ed., Oxford, Pergamom Press, 1993.", "mp-1146"], ["ThSi", -0.6633132580007791, 0.06529489883445169, "orth", "O. Kubaschewski, C. Alcock, P. Spencer, Materials Thermochemistry, 6th ed., Oxford, Pergamom Press, 1993.", "mp-21238"], ["ThSi2", -0.6014731157184148, 0.057694434419859435, "hex", "O. Kubaschewski, C. Alcock, P. Spencer, Materials Thermochemistry, 6th ed., Oxford, Pergamom Press, 1993.", "mp-7497"], ["Ti2O3", -3.1526035440418285, 0.01741197302252045, "trigon", "O. Kubaschewski, C. Alcock, P. Spencer, Materials Thermochemistry, 6th ed., Oxford, Pergamom Press, 1993.", "mp-458"], ["Ti3O5", -3.169121598806496, NaN, "cr", "https://janaf.nist.gov/tables/O-081.html", "mp-1147"], ["TiB", -0.8301779994666001, 0.08654165162978915, "orth", "O. Kubaschewski, C. Alcock, P. Spencer, Materials Thermochemistry, 6th ed., Oxford, Pergamom Press, 1993.", "mp-7857"], ["TiB2", -1.0913575948044067, 0.025910674140655437, "hex", "O. Kubaschewski, C. Alcock, P. Spencer, Materials Thermochemistry, 6th ed., Oxford, Pergamom Press, 1993.", "mp-1145"], ["TiBr2", -1.4006619489127912, NaN, "cr", "https://janaf.nist.gov/tables/Br-074.html", "mp-27785"], ["TiBr3", -1.4255949269492059, NaN, "cr", "https://janaf.nist.gov/tables/Br-087.html", "mp-28214"], ["TiBr4", -1.280976053873586, NaN, "cr", "https://janaf.nist.gov/tables/Br-098.html", "mp-569814"], ["TiC", -0.9561038757901855, 0.023837820209402998, "cubic", "O. Kubaschewski, C. Alcock, P. Spencer, Materials Thermochemistry, 6th ed., Oxford, Pergamom Press, 1993.", "mp-631"], ["TiCl2", -1.7808199051479356, NaN, "cr", "https://janaf.nist.gov/tables/Cl-123.html", "mp-28116"], ["TiCl3", -1.8699733527311029, 0.012955337070327717, "trigon", "O. Kubaschewski, C. Alcock, P. Spencer, Materials Thermochemistry, 6th ed., Oxford, Pergamom Press, 1993.", "mp-571143"], ["TiCl4", -1.6894298481729468, NaN, "cr", "https://janaf.nist.gov/tables/Cl-161.html", "mp-30092"], ["TiCr2", 0.0010364269656262172, NaN, "cubic", "O. Kubaschewski, C. Alcock, P. Spencer, Materials Thermochemistry, 6th ed., Oxford, Pergamom Press, 1993.", "mp-1425"], ["TiF4", -3.41875798881464, 0.007876844938759252, "cryst", "O. Kubaschewski, C. Alcock, P. Spencer, Materials Thermochemistry, 6th ed., Oxford, Pergamom Press, 1993.", "mp-28974"], ["TiI4", -0.7788188976119585, NaN, "cr", "https://janaf.nist.gov/tables/I-065.html", "mp-541013"], ["TiN", -1.7497426425836333, NaN, "cr", "https://janaf.nist.gov/tables/N-014.html", "mp-492"], ["TiO", -2.7904811443868556, NaN, "cr", "https://janaf.nist.gov/tables/O-019.html", "mp-1071163"], ["TiO2", -3.261290185170497, 0.002763805241669913, "rutile", "O. Kubaschewski, C. Alcock, P. Spencer, Materials Thermochemistry, 6th ed., Oxford, Pergamom Press, 1993.", "mp-554278"], ["TiS", -1.4095406732516556, 0.15183655046424085, "hex", "O. Kubaschewski, C. Alcock, P. Spencer, Materials Thermochemistry, 6th ed., Oxford, Pergamom Press, 1993.", "mp-1018028"], ["TiS2", -1.4064313923547769, 0.1157343444949276, "hex", "O. Kubaschewski, C. Alcock, P. Spencer, Materials Thermochemistry, 6th ed., Oxford, Pergamom Press, 1993.", "mp-2156"], ["Tl2O", -0.5783262468194293, 0.025910674140655437, "hex", "O. Kubaschewski, C. Alcock, P. Spencer, Materials Thermochemistry, 6th ed., Oxford, Pergamom Press, 1993.", "mp-27484"], ["Tl2O3", -0.8092421747609505, 0.012229838194389366, "cubic", "O. Kubaschewski, C. Alcock, P. Spencer, Materials Thermochemistry, 6th ed., Oxford, Pergamom Press, 1993.", "mp-1658"], ["Tl2S", -0.3282018724483022, 0.015891880139601997, "hex", "O. Kubaschewski, C. Alcock, P. Spencer, Materials Thermochemistry, 6th ed., Oxford, Pergamom Press, 1993.", "mp-556516"], ["Tl2SO4", -1.3824455111502847, 0.001184487960715677, "orth", "O. Kubaschewski, C. Alcock, P. Spencer, Materials Thermochemistry, 6th ed., Oxford, Pergamom Press, 1993.", "mp-4112"], ["Tl2Te", -0.2774169511326175, 0.01865568538127191, "cryst", "O. Kubaschewski, C. Alcock, P. Spencer, Materials Thermochemistry, 6th ed., Oxford, Pergamom Press, 1993.", "mp-582753"], ["TlBr", -0.8949546848182386, 0.00414570786250487, "cubic", "O. Kubaschewski, C. Alcock, P. Spencer, Materials Thermochemistry, 6th ed., Oxford, Pergamom Press, 1993.", "mp-568560"], ["TlCl", -1.0581919319043678, 0.008809629207822847, "cubic", "O. Kubaschewski, C. Alcock, P. Spencer, Materials Thermochemistry, 6th ed., Oxford, Pergamom Press, 1993.", "mp-569639"], ["TlF", -1.6867848865566688, 0.023837820209402998, "rhomb", "O. Kubaschewski, C. Alcock, P. Spencer, Materials Thermochemistry, 6th ed., Oxford, Pergamom Press, 1993.", "mp-720"], ["TlI", -0.6410300782398155, 0.006736775276570413, "rhomb", "O. Kubaschewski, C. Alcock, P. Spencer, Materials Thermochemistry, 6th ed., Oxford, Pergamom Press, 1993.", "mp-571102"], ["TlSe", -0.3166284379988094, 0.005182134828131087, "tetrag", "O. Kubaschewski, C. Alcock, P. Spencer, Materials Thermochemistry, 6th ed., Oxford, Pergamom Press, 1993.", "mp-1836"], ["Tm2O3", -3.9149992199564734, 0.012229838194389366, "cubic", "O. Kubaschewski, C. Alcock, P. Spencer, Materials Thermochemistry, 6th ed., Oxford, Pergamom Press, 1993.", "mp-1767"], ["TmCl3", -2.5607519253209765, 0.006477668535163858, "monocl", "O. Kubaschewski, C. Alcock, P. Spencer, Materials Thermochemistry, 6th ed., Oxford, Pergamom Press, 1993.", "mp-28044"], ["TmF3", -4.390563733134063, NaN, "orth", "O. Kubaschewski, C. Alcock, P. Spencer, Materials Thermochemistry, 6th ed., Oxford, Pergamom Press, 1993.", null], ["U2C3", -0.37643027391544215, 0.015546404484393261, "cubic", "O. Kubaschewski, C. Alcock, P. Spencer, Materials Thermochemistry, 6th ed., Oxford, Pergamom Press, 1993.", "mp-2625"], ["U3O8", -3.3681991970187295, 0.0023555158309686757, "orth", "O. Kubaschewski, C. Alcock, P. Spencer, Materials Thermochemistry, 6th ed., Oxford, Pergamom Press, 1993.", "mp-308"], ["U3Si", -0.34901678067462866, 0.043270825814894574, "tetrag", "O. Kubaschewski, C. Alcock, P. Spencer, Materials Thermochemistry, 6th ed., Oxford, Pergamom Press, 1993.", "mp-956"], ["U3Si2", -0.35383616606479057, 0.013058979766890338, "tetrag", "O. Kubaschewski, C. Alcock, P. Spencer, Materials Thermochemistry, 6th ed., Oxford, Pergamom Press, 1993.", "mp-21346"], ["UAl2", -0.3409844716910255, 0.01865568538127191, "cubic", "O. Kubaschewski, C. Alcock, P. Spencer, Materials Thermochemistry, 6th ed., Oxford, Pergamom Press, 1993.", "mp-569744"], ["UAl3", -0.2958998986862851, 0.043270825814894574, "cubic", "O. Kubaschewski, C. Alcock, P. Spencer, Materials Thermochemistry, 6th ed., Oxford, Pergamom Press, 1993.", "mp-1723"], ["UAl4", -0.27050743802844274, 0.03461666065191566, "tetrag", "O. Kubaschewski, C. Alcock, P. Spencer, Materials Thermochemistry, 6th ed., Oxford, Pergamom Press, 1993.", "mp-574122"], ["UAs2", -0.8671438945739353, 0.04352993255630113, "tetrag", "O. Kubaschewski, C. Alcock, P. Spencer, Materials Thermochemistry, 6th ed., Oxford, Pergamom Press, 1993.", "mp-1657"], ["UB12", -0.3452099047047324, NaN, "tetrag", "O. Kubaschewski, C. Alcock, P. Spencer, Materials Thermochemistry, 6th ed., Oxford, Pergamom Press, 1993.", "mp-22319"], ["UB2", -0.5102675427433077, 0.04352993255630113, "hex", "O. Kubaschewski, C. Alcock, P. Spencer, Materials Thermochemistry, 6th ed., Oxford, Pergamom Press, 1993.", "mp-1514"], ["UB4", -0.509092925515598, 0.04332264716317588, "tetrag", "O. Kubaschewski, C. Alcock, P. Spencer, Materials Thermochemistry, 6th ed., Oxford, Pergamom Press, 1993.", "mp-619"], ["UBr4", -1.662636138257578, 0.021764966278150565, "monocl", "O. Kubaschewski, C. Alcock, P. Spencer, Materials Thermochemistry, 6th ed., Oxford, Pergamom Press, 1993.", "mp-27153"], ["UC", -0.5052581457427809, 0.01969211234689813, "cubic", "O. Kubaschewski, C. Alcock, P. Spencer, Materials Thermochemistry, 6th ed., Oxford, Pergamom Press, 1993.", "mp-2489"], ["UC2", -0.30505500354931664, 0.017273782760436954, "tetrag", "O. Kubaschewski, C. Alcock, P. Spencer, Materials Thermochemistry, 6th ed., Oxford, Pergamom Press, 1993.", "mp-2486"], ["UCl3", -2.2332410041830917, 0.008550522466416292, "hex", "O. Kubaschewski, C. Alcock, P. Spencer, Materials Thermochemistry, 6th ed., Oxford, Pergamom Press, 1993.", "mp-23208"], ["UCl4", -2.1118235851599803, 0.004352993255630113, "tetrag", "O. Kubaschewski, C. Alcock, P. Spencer, Materials Thermochemistry, 6th ed., Oxford, Pergamom Press, 1993.", "mp-23235"], ["UCl5", -1.7988917366719048, 0.003627494379691761, "monocl", "O. Kubaschewski, C. Alcock, P. Spencer, Materials Thermochemistry, 6th ed., Oxford, Pergamom Press, 1993.", "mp-27240"], ["UCl6", -1.5815875495456078, 0.0031092808968786524, "hex", "O. Kubaschewski, C. Alcock, P. Spencer, Materials Thermochemistry, 6th ed., Oxford, Pergamom Press, 1993.", "mp-23250"], ["UF3", -3.90499769973818, 0.009846056173449065, "hex", "O. Kubaschewski, C. Alcock, P. Spencer, Materials Thermochemistry, 6th ed., Oxford, Pergamom Press, 1993.", "mp-18299"], ["UF4", -3.9790504064321737, 0.0095351280837612, "monocl", "O. Kubaschewski, C. Alcock, P. Spencer, Materials Thermochemistry, 6th ed., Oxford, Pergamom Press, 1993.", "mp-287"], ["UF5", -3.579646001445351, 0.008636891380218477, "tetrag", "O. Kubaschewski, C. Alcock, P. Spencer, Materials Thermochemistry, 6th ed., Oxford, Pergamom Press, 1993.", "mp-1852"], ["UF6", -3.254232611071233, 0.004886012837952167, "orth", "O. Kubaschewski, C. Alcock, P. Spencer, Materials Thermochemistry, 6th ed., Oxford, Pergamom Press, 1993.", "mp-2275"], ["UFe2", -0.111243160977214, 0.004491183517713608, "cubic", "O. Kubaschewski, C. Alcock, P. Spencer, Materials Thermochemistry, 6th ed., Oxford, Pergamom Press, 1993.", "mp-21050"], ["UH3", -0.329065561586324, 0.0010364269656262175, "cubic", "O. Kubaschewski, C. Alcock, P. Spencer, Materials Thermochemistry, 6th ed., Oxford, Pergamom Press, 1993.", "mp-504970"], ["UI4", -1.0579846465112426, 0.01741197302252045, "cryst", "O. Kubaschewski, C. Alcock, P. Spencer, Materials Thermochemistry, 6th ed., Oxford, Pergamom Press, 1993.", "mp-655360"], ["UN", -1.5266569203674183, 0.025910674140655433, "cubic", "O. Kubaschewski, C. Alcock, P. Spencer, Materials Thermochemistry, 6th ed., Oxford, Pergamom Press, 1993.", "mp-1865"], ["UO2", -3.7484108590148195, NaN, "cubic", "O. Kubaschewski, C. Alcock, P. Spencer, Materials Thermochemistry, 6th ed., Oxford, Pergamom Press, 1993.", "mp-1597"], ["UO3", -3.170948301333412, 0.0033683876382852064, "monocl", "O. Kubaschewski, C. Alcock, P. Spencer, Materials Thermochemistry, 6th ed., Oxford, Pergamom Press, 1993.", "mp-375"], ["UP", -1.3592739654187842, 0.06529489883445169, "cubic", "O. Kubaschewski, C. Alcock, P. Spencer, Materials Thermochemistry, 6th ed., Oxford, Pergamom Press, 1993.", "mp-2011"], ["US", -1.6479188753456857, 0.03472030334847828, "cubic", "O. Kubaschewski, C. Alcock, P. Spencer, Materials Thermochemistry, 6th ed., Oxford, Pergamom Press, 1993.", "mp-2423"], ["US2", -1.818238373363594, 0.021764966278150565, "hex", "O. Kubaschewski, C. Alcock, P. Spencer, Materials Thermochemistry, 6th ed., Oxford, Pergamom Press, 1993.", "mp-2849"], ["US3", -1.4201640496493244, 0.0868007583711957, "monocl", "O. Kubaschewski, C. Alcock, P. Spencer, Materials Thermochemistry, 6th ed., Oxford, Pergamom Press, 1993.", "mp-12406"], ["USe", -1.4287145721157406, 0.07565916849071387, "cubic", "O. Kubaschewski, C. Alcock, P. Spencer, Materials Thermochemistry, 6th ed., Oxford, Pergamom Press, 1993.", "mp-2143"], ["USi", -0.433744685114572, 0.021764966278150565, "cubic", "O. Kubaschewski, C. Alcock, P. Spencer, Materials Thermochemistry, 6th ed., Oxford, Pergamom Press, 1993.", "mp-19715"], ["USi2", -0.4480819248057346, 0.008636891380218477, "tetrag", "O. Kubaschewski, C. Alcock, P. Spencer, Materials Thermochemistry, 6th ed., Oxford, Pergamom Press, 1993.", "mp-980"], ["USi3", -0.3381342975355534, 0.007514095500790075, "cubic", "O. Kubaschewski, C. Alcock, P. Spencer, Materials Thermochemistry, 6th ed., Oxford, Pergamom Press, 1993.", "mp-2800"], ["V2O3", -2.5263943714104675, 0.003523851683129139, "hex", "O. Kubaschewski, C. Alcock, P. Spencer, Materials Thermochemistry, 6th ed., Oxford, Pergamom Press, 1993.", "mp-21579"], ["V2O5", -2.295241545876803, 0.0025170369165208135, "orth", "O. Kubaschewski, C. Alcock, P. Spencer, Materials Thermochemistry, 6th ed., Oxford, Pergamom Press, 1993.", "mp-25279"], ["V3Ge", -0.3658587188660547, NaN, "cubic", "O. Kubaschewski, C. Alcock, P. Spencer, Materials Thermochemistry, 6th ed., Oxford, Pergamom Press, 1993.", "mp-1221"], ["VBr2", -1.2589132875806452, 0.08671438945739353, "hex", "O. Kubaschewski, C. Alcock, P. Spencer, Materials Thermochemistry, 6th ed., Oxford, Pergamom Press, 1993.", "mp-971787"], ["VBr3", -1.1556160666732325, 0.06503579209304515, "hex", "O. Kubaschewski, C. Alcock, P. Spencer, Materials Thermochemistry, 6th ed., Oxford, Pergamom Press, 1993.", null], ["VCl2", -1.5943701487883308, 0.029019955037534087, "hex", "O. Kubaschewski, C. Alcock, P. Spencer, Materials Thermochemistry, 6th ed., Oxford, Pergamom Press, 1993.", "mp-22877"], ["VCl3", -1.505928381054894, 0.005441241569537641, "hex", "O. Kubaschewski, C. Alcock, P. Spencer, Materials Thermochemistry, 6th ed., Oxford, Pergamom Press, 1993.", "mp-28117"], ["VF4", -2.9088359217265416, 0.03461666065191566, "hex", "O. Kubaschewski, C. Alcock, P. Spencer, Materials Thermochemistry, 6th ed., Oxford, Pergamom Press, 1993.", "mp-554799"], ["VN", -1.1253005779286656, NaN, "cr", "https://janaf.nist.gov/tables/N-017.html", "mp-925"], ["VO", -2.237645818787003, 0.010882483139075283, "cubic", "O. Kubaschewski, C. Alcock, P. Spencer, Materials Thermochemistry, 6th ed., Oxford, Pergamom Press, 1993.", "mp-19184"], ["VO2", -2.4660052268799797, 0.0034547565520873912, "monocl", "O. Kubaschewski, C. Alcock, P. Spencer, Materials Thermochemistry, 6th ed., Oxford, Pergamom Press, 1993.", "mp-1102963"], ["VSi2", -0.4221712506650792, 0.1157343444949276, "hex", "O. Kubaschewski, C. Alcock, P. Spencer, Materials Thermochemistry, 6th ed., Oxford, Pergamom Press, 1993.", "mp-10711"], ["W(CO)6", -0.7548377315806942, 0.006696912700969405, "rhomb", "O. Kubaschewski, C. Alcock, P. Spencer, Materials Thermochemistry, 6th ed., Oxford, Pergamom Press, 1993.", null], ["W2C", -0.09120557297510712, 0.008636891380218477, "hex", "O. Kubaschewski, C. Alcock, P. Spencer, Materials Thermochemistry, 6th ed., Oxford, Pergamom Press, 1993.", "mp-2034"], ["WC", -0.21039467402212214, 0.008809629207822847, "hex", "O. Kubaschewski, C. Alcock, P. Spencer, Materials Thermochemistry, 6th ed., Oxford, Pergamom Press, 1993.", "mp-1894"], ["WCl4", -0.9184525569829164, NaN, "cr", "https://janaf.nist.gov/tables/Cl-165.html", "mp-980949"], ["WCl5", -0.8860725057228219, NaN, "cr", "https://janaf.nist.gov/tables/Cl-182.html", "mp-27160"], ["WCl6", -0.8482073868386435, NaN, "cr", "https://janaf.nist.gov/tables/Cl-190.html", "mp-571518"], ["WO2", -2.0365789874555174, 0.021764966278150565, "monocl", "O. Kubaschewski, C. Alcock, P. Spencer, Materials Thermochemistry, 6th ed., Oxford, Pergamom Press, 1993.", "mp-19372"], ["WO3", -2.183492509833034, 0.007514095500790075, "monocl", "O. Kubaschewski, C. Alcock, P. Spencer, Materials Thermochemistry, 6th ed., Oxford, Pergamom Press, 1993.", "mp-19443"], ["WOF4", -2.430265770348636, NaN, "cr", "https://janaf.nist.gov/tables/F-133.html", "mp-540636"], ["WS2", -0.8961638496114692, 0.057694434419859435, "hex", "O. Kubaschewski, C. Alcock, P. Spencer, Materials Thermochemistry, 6th ed., Oxford, Pergamom Press, 1993.", "mp-9813"], ["Y2O3", -3.9487867390358877, 0.010364269656262174, "cubic", "O. Kubaschewski, C. Alcock, P. Spencer, Materials Thermochemistry, 6th ed., Oxford, Pergamom Press, 1993.", "mp-2652"], ["YCl3", -2.5910674140655434, 0.009846056173449065, "monocl", "O. Kubaschewski, C. Alcock, P. Spencer, Materials Thermochemistry, 6th ed., Oxford, Pergamom Press, 1993.", "mp-27455"], ["YF3", -4.45249024433023, 0.008550522466416292, "orth", "O. Kubaschewski, C. Alcock, P. Spencer, Materials Thermochemistry, 6th ed., Oxford, Pergamom Press, 1993.", "mp-2416"], ["YH2", -0.7662650032529834, 0.014509977518767044, "cubic", "O. Kubaschewski, C. Alcock, P. Spencer, Materials Thermochemistry, 6th ed., Oxford, Pergamom Press, 1993.", "mp-24650"], ["YH3", -0.6884466119172149, NaN, "hex", "O. Kubaschewski, C. Alcock, P. Spencer, Materials Thermochemistry, 6th ed., Oxford, Pergamom Press, 1993.", "mp-1178678"], ["YN", -1.550494740576821, 0.1083066179079397, "cubic", "O. Kubaschewski, C. Alcock, P. Spencer, Materials Thermochemistry, 6th ed., Oxford, Pergamom Press, 1993.", "mp-2114"], ["Yb2O3", -3.7614007436506682, 0.006840417973133034, "cubic", "O. Kubaschewski, C. Alcock, P. Spencer, Materials Thermochemistry, 6th ed., Oxford, Pergamom Press, 1993.", null], ["YbCl2", -2.7606959607730346, 0.029019955037534087, "orth", "O. Kubaschewski, C. Alcock, P. Spencer, Materials Thermochemistry, 6th ed., Oxford, Pergamom Press, 1993.", "mp-23220"], ["YbCl3", -2.4902748916583937, 0.008550522466416292, "monocl", "O. Kubaschewski, C. Alcock, P. Spencer, Materials Thermochemistry, 6th ed., Oxford, Pergamom Press, 1993.", null], ["YbN", -1.8645321111615651, 0.1083066179079397, "cubic", "O. Kubaschewski, C. Alcock, P. Spencer, Materials Thermochemistry, 6th ed., Oxford, Pergamom Press, 1993.", null], ["Zn2SiO4", -2.4327902103149106, 0.004886012837952167, "hex", "O. Kubaschewski, C. Alcock, P. Spencer, Materials Thermochemistry, 6th ed., Oxford, Pergamom Press, 1993.", "mp-3789"], ["Zn3As2", -0.27921342453970294, 0.021764966278150565, "tetrag", "O. Kubaschewski, C. Alcock, P. Spencer, Materials Thermochemistry, 6th ed., Oxford, Pergamom Press, 1993.", "mp-680580"], ["Zn3N2", -0.046846498846305026, 0.01741197302252045, "cubic", "O. Kubaschewski, C. Alcock, P. Spencer, Materials Thermochemistry, 6th ed., Oxford, Pergamom Press, 1993.", "mp-9460"], ["Zn3P2", -0.32958377506913716, 0.030263667396285547, "tetrag", "O. Kubaschewski, C. Alcock, P. Spencer, Materials Thermochemistry, 6th ed., Oxford, Pergamom Press, 1993.", "mp-2071"], ["ZnBr2", -1.1390332352232129, 0.008636891380218477, "tetrag", "O. Kubaschewski, C. Alcock, P. Spencer, Materials Thermochemistry, 6th ed., Oxford, Pergamom Press, 1993.", "mp-647579"], ["ZnCO3", -1.6955945157644916, 0.002694710110628165, "hex", "O. Kubaschewski, C. Alcock, P. Spencer, Materials Thermochemistry, 6th ed., Oxford, Pergamom Press, 1993.", "mp-9812"], ["ZnCl2", -1.4340694447714764, 0.002763805241669913, "tetrag", "O. Kubaschewski, C. Alcock, P. Spencer, Materials Thermochemistry, 6th ed., Oxford, Pergamom Press, 1993.", "mp-22909"], ["ZnCr2O4", -2.2921322649799243, 0.006810805774115142, "none", "O. Kubaschewski, C. Alcock, P. Spencer, Materials Thermochemistry, 6th ed., Oxford, Pergamom Press, 1993.", "mp-19410"], ["ZnF2", -2.6408159084156018, 0.005873086138548565, "tetrag", "O. Kubaschewski, C. Alcock, P. Spencer, Materials Thermochemistry, 6th ed., Oxford, Pergamom Press, 1993.", "mp-1873"], ["ZnI2", -0.7192803141445948, 0.002763805241669913, "tetrag", "O. Kubaschewski, C. Alcock, P. Spencer, Materials Thermochemistry, 6th ed., Oxford, Pergamom Press, 1993.", "mp-27161"], ["ZnO", -1.816338257259946, 0.003109280896878652, "hex", "O. Kubaschewski, C. Alcock, P. Spencer, Materials Thermochemistry, 6th ed., Oxford, Pergamom Press, 1993.", "mp-2133"], ["ZnP2", -0.3513487413472877, 0.04352993255630113, "tetrag", "O. Kubaschewski, C. Alcock, P. Spencer, Materials Thermochemistry, 6th ed., Oxford, Pergamom Press, 1993.", "mp-2782"], ["ZnS", -1.063374066732499, 0.012955337070327717, "cubic", "O. Kubaschewski, C. Alcock, P. Spencer, Materials Thermochemistry, 6th ed., Oxford, Pergamom Press, 1993.", "mp-556716"], ["ZnSO4", -1.6930794529945719, NaN, "cr", "https://janaf.nist.gov/tables/O-071.html", "mp-5126"], ["ZnSb", -0.09846056173449065, 0.006736775276570413, "rhomb", "O. Kubaschewski, C. Alcock, P. Spencer, Materials Thermochemistry, 6th ed., Oxford, Pergamom Press, 1993.", "mp-753"], ["ZnSe", -0.8457244039509934, 0.054412415695376415, "cubic", "O. Kubaschewski, C. Alcock, P. Spencer, Materials Thermochemistry, 6th ed., Oxford, Pergamom Press, 1993.", "mp-1190"], ["ZnSeO3", -1.352122619355963, 0.007876844938759252, "cryst", "O. Kubaschewski, C. Alcock, P. Spencer, Materials Thermochemistry, 6th ed., Oxford, Pergamom Press, 1993.", "mp-5338"], ["ZnTe", -0.6177104715132256, 0.008809629207822847, "cubic", "O. Kubaschewski, C. Alcock, P. Spencer, Materials Thermochemistry, 6th ed., Oxford, Pergamom Press, 1993.", "mp-2176"], ["ZnWO4", -2.126229919982185, 0.013646288380745197, "monocl", "O. Kubaschewski, C. Alcock, P. Spencer, Materials Thermochemistry, 6th ed., Oxford, Pergamom Press, 1993.", "mp-18918"], ["ZrB2", -1.1144560971116633, NaN, "cr", "https://janaf.nist.gov/tables/B-103.html", "mp-1472"], ["ZrBr4", -1.5767184156610956, NaN, "cr", "https://janaf.nist.gov/tables/Br-102.html", null], ["ZrC", -1.019056449682322, NaN, "cr", "https://janaf.nist.gov/tables/C-110.html", "mp-2795"], ["ZrCl4", -2.0320187088067616, 0.003523851683129139, "cubic", "O. Kubaschewski, C. Alcock, P. Spencer, Materials Thermochemistry, 6th ed., Oxford, Pergamom Press, 1993.", "mp-569175"], ["ZrF4", -3.9618457188027785, 0.006840417973133034, "monocl", "O. Kubaschewski, C. Alcock, P. Spencer, Materials Thermochemistry, 6th ed., Oxford, Pergamom Press, 1993.", "mp-1105223"], ["ZrI4", -1.0130037162030647, 0.013058979766890338, "cubic", "O. Kubaschewski, C. Alcock, P. Spencer, Materials Thermochemistry, 6th ed., Oxford, Pergamom Press, 1993.", "mp-571235"], ["ZrN", -1.892842113727645, NaN, "cr", "https://janaf.nist.gov/tables/N-019.html", "mp-1352"], ["ZrO2", -3.7914571256538285, NaN, "cr", "https://janaf.nist.gov/tables/O-052.html", "mp-2858"], ["ZrS2", -1.9947764331752598, 0.07220441193862646, "hex", "O. Kubaschewski, C. Alcock, P. Spencer, Materials Thermochemistry, 6th ed., Oxford, Pergamom Press, 1993.", "mp-1186"], ["ZrSiO4", -3.496127261798638, NaN, "cr", "https://janaf.nist.gov/tables/O-072.html", "mp-4820"], ["K3Al2Cl9", -2.117405484674853, NaN, "cr", "https://janaf.nist.gov/tables/Al-086.html", null], ["Na5Al3F14", -3.5716262552128457, NaN, "cr", "https://janaf.nist.gov/tables/Al-106.html", "mp-4752"], ["Al6Si2O13", -3.36553006107998, NaN, "cr", "https://janaf.nist.gov/tables/Al-112.html", null], ["KAlCl4", -2.067015392679407, NaN, "cr", "https://janaf.nist.gov/tables/Al-029.html", "mp-27755"], ["K3AlCl6", -2.168205212090047, NaN, "cr", "https://janaf.nist.gov/tables/Al-031.html", null], ["Na3AlCl6", -2.051120057783253, NaN, "cr", "https://janaf.nist.gov/tables/Al-032.html", null], ["B10Pb2O17", -2.533063242851359, NaN, "cr", "https://janaf.nist.gov/tables/B-140.html", null], ["Be3(BO3)2", -2.9249476500103673, NaN, "cr", "https://janaf.nist.gov/tables/B-085.html", null], ["B2PbO4", -2.3044953580698944, NaN, "cr", "https://janaf.nist.gov/tables/B-099.html", null], ["BOF", -2.825894126424027, NaN, "cr", "https://janaf.nist.gov/tables/B-109.html", null], ["B4PbO7", -2.468138539050894, NaN, "cr", "https://janaf.nist.gov/tables/B-125.html", "mp-9747"], ["KB3O5", -2.6679472632046615, NaN, "cr", "https://janaf.nist.gov/tables/B-128.html", "mp-559636"], ["B6PbO10", -2.5584809309404135, NaN, "cr", "https://janaf.nist.gov/tables/B-131.html", null], ["K2B8O13", -2.678996976588432, NaN, "cr", "https://janaf.nist.gov/tables/B-132.html", null], ["Li2B8O13", -2.6651403986784294, NaN, "cr", "https://janaf.nist.gov/tables/B-135.html", null], ["BaI2", -2.091595985547509, NaN, "cr", "https://janaf.nist.gov/tables/Ba-030.html", "mp-23260"], ["LiBeF3", -3.4240230378000214, NaN, "cr", "https://janaf.nist.gov/tables/Be-023.html", null], ["BeWO4", -2.6141279140507265, NaN, "cr", "https://janaf.nist.gov/tables/Be-052.html", null], ["MoBr2", -0.7010530185757817, NaN, "cr", "https://janaf.nist.gov/tables/Br-062.html", "mp-29555"], ["ZrBr2", -1.3977703176786938, NaN, "cr", "https://janaf.nist.gov/tables/Br-076.html", "mp-28495"], ["MoBr3", -0.735021048685043, NaN, "cr", "https://janaf.nist.gov/tables/Br-081.html", "mp-1205355"], ["ZrBr3", -1.6478359611884354, NaN, "cr", "https://janaf.nist.gov/tables/Br-089.html", "mp-23247"], ["MoBr4", -0.6305144902465718, NaN, "cr", "https://janaf.nist.gov/tables/Br-093.html", null], ["WBr5", -0.5384376276690283, NaN, "cr", "https://janaf.nist.gov/tables/Br-108.html", "mp-1095321"], ["WBr6", -0.5079795068325252, NaN, "cr", "https://janaf.nist.gov/tables/Br-112.html", "mp-28483"], ["Nb50C49", -0.727116330142284, NaN, "cr", "https://janaf.nist.gov/tables/C-001.html", null], ["LiC", -0.1539430882718761, NaN, "cr", "https://janaf.nist.gov/tables/C-131.html", "mp-1378"], ["MgC2", 0.30354872969260654, NaN, "cr", "https://janaf.nist.gov/tables/C-132.html", null], ["Mg2C3", 0.16478359611884355, NaN, "cr", "https://janaf.nist.gov/tables/C-141.html", "mp-28793"], ["CaI2", -1.8545375004563762, NaN, "cr", "https://janaf.nist.gov/tables/Ca-023.html", "mp-30031"], ["W(ClO)2", -1.617481088219175, NaN, "cr", "https://janaf.nist.gov/tables/Cl-106.html", "mp-32539"], ["WCl2", -0.8889641369569191, NaN, "cr", "https://janaf.nist.gov/tables/Cl-125.html", null], ["ZrCl2", -1.4888342456351653, NaN, "cr", "https://janaf.nist.gov/tables/Cl-127.html", "mp-23162"], ["ZrCl3", -1.8505636667323375, NaN, "cr", "https://janaf.nist.gov/tables/Cl-146.html", "mp-22871"], ["WCl4O", -1.1592677443487889, NaN, "cr", "https://janaf.nist.gov/tables/Cl-155.html", "mp-27754"], ["ICl", -0.18356157988205934, NaN, "cr", "https://janaf.nist.gov/tables/Cl-032.html", "mp-567998"], ["Cu2SO5", -1.2017279979076498, NaN, "cr", "https://janaf.nist.gov/tables/Cu-022.html", "mp-4386"], ["CuF", -1.4526974921003313, NaN, "cr", "https://janaf.nist.gov/tables/Cu-008.html", null], ["ZrF2", -3.3245813252047385, NaN, "cr", "https://janaf.nist.gov/tables/F-107.html", null], ["FeF3", -2.699425853321764, NaN, "cr", "https://janaf.nist.gov/tables/F-111.html", "mp-22398"], ["TiF3", -3.7195550049135093, NaN, "cr", "https://janaf.nist.gov/tables/F-125.html", "mp-246"], ["ZrF3", -3.6317437302508284, NaN, "cr", "https://janaf.nist.gov/tables/F-127.html", null], ["Fe877S1000", -0.5821936599612758, NaN, "cr", "https://janaf.nist.gov/tables/Fe-002.html", null], ["Fe947O1000", -1.417408362287072, NaN, "cr", "https://janaf.nist.gov/tables/Fe-001.html", null], ["FeI2", -0.36136753534834115, NaN, "cr", "https://janaf.nist.gov/tables/Fe-014.html", "mp-571122"], ["FeO", -1.4097686871840933, NaN, "cr", "https://janaf.nist.gov/tables/Fe-018.html", null], ["B5H7", -0.012467352707345373, NaN, "cr", "https://janaf.nist.gov/tables/B-136.html", "mp-706630"], ["Ba(HO)2", -1.9615313108745227, NaN, "cr", "https://janaf.nist.gov/tables/Ba-025.html", "mp-626973"], ["Be(HO)2", -1.8776657136699804, NaN, "cr", "https://janaf.nist.gov/tables/Be-036.html", "mp-697136"], ["Ca(HO)2", -2.0440101687990575, NaN, "cr", "https://janaf.nist.gov/tables/Ca-020.html", "mp-23879"], ["Cu(HO)2", -0.933542933602434, NaN, "cr", "https://janaf.nist.gov/tables/Cu-014.html", "mp-505105"], ["Fe(HO)2", -1.1899114349658038, NaN, "cr", "https://janaf.nist.gov/tables/Fe-011.html", null], ["Mg(HO)2", -1.9166934074876014, NaN, "cr", "https://janaf.nist.gov/tables/H-057.html", "mp-30247"], ["Sr(HO)2", -2.0083653725972406, NaN, "cr", "https://janaf.nist.gov/tables/H-071.html", "mp-27425"], ["H2WO4", -1.675709924123977, NaN, "cr", "https://janaf.nist.gov/tables/H-077.html", "mp-29530"], ["TiH2", -0.4986871987807108, NaN, "cr", "https://janaf.nist.gov/tables/H-081.html", "mp-24161"], ["BHO", -1.4536613691783637, NaN, "cr", "https://janaf.nist.gov/tables/B-111.html", null], ["B(HO)3", -1.6197724801791793, NaN, "cr", "https://janaf.nist.gov/tables/B-056.html", "mp-23791"], ["Fe(HO)3", -1.2327795348740551, NaN, "cr", "https://janaf.nist.gov/tables/Fe-013.html", null], ["PH3O4", -1.6639575826387514, NaN, "cr", "https://janaf.nist.gov/tables/H-085.html", "mp-23902"], ["LiAlH4", -0.20236581979507104, NaN, "cr", "https://janaf.nist.gov/tables/Al-062.html", "mp-27653"], ["B(HO)2", -1.4618035394203233, NaN, "cr", "https://janaf.nist.gov/tables/B-089.html", "mp-1202159"], ["KBH4", -0.3919386760777624, NaN, "cr", "https://janaf.nist.gov/tables/B-058.html", "mp-37722"], ["LiBH4", -0.3290033759683864, NaN, "cr", "https://janaf.nist.gov/tables/B-059.html", "mp-30209"], ["NaBH4", -0.33137333896311844, NaN, "cr", "https://janaf.nist.gov/tables/B-060.html", "mp-38725"], ["H4BrN", -0.4690557518334571, NaN, "cr", "https://janaf.nist.gov/tables/Br-012.html", "mp-23675"], ["H4NCl", -0.5433520188643726, NaN, "cr", "https://janaf.nist.gov/tables/Cl-029.html", null], ["H4NClO4", -0.3065408943423694, NaN, "cr", "https://janaf.nist.gov/tables/Cl-030.html", null], ["KHO", -1.4672972932894526, NaN, "cr", "https://janaf.nist.gov/tables/H-009.html", "mp-642817"], ["LiHO", -1.67530127577753, NaN, "cr", "https://janaf.nist.gov/tables/H-018.html", "mp-23856"], ["NaHO", -1.4714879129871345, NaN, "cr", "https://janaf.nist.gov/tables/H-033.html", "mp-23891"], ["HgO", -0.47048083891119324, NaN, "cr", "https://janaf.nist.gov/tables/Hg-010.html", "mp-1224"], ["MoI2", -0.35905630321499465, NaN, "cr", "https://janaf.nist.gov/tables/I-034.html", "mp-1198690"], ["TiI2", -0.9193176280235589, NaN, "cr", "https://janaf.nist.gov/tables/I-045.html", null], ["ZrI2", -0.896191487663886, NaN, "cr", "https://janaf.nist.gov/tables/I-047.html", "mp-570506"], ["MoI3", -0.32306205838793417, NaN, "cr", "https://janaf.nist.gov/tables/I-051.html", null], ["TiI3", -0.834759006654668, NaN, "cr", "https://janaf.nist.gov/tables/I-054.html", "mp-23264"], ["ZrI3", -1.0298974757427724, NaN, "cr", "https://janaf.nist.gov/tables/I-056.html", "mp-23282"], ["MoI4", -0.254981762083362, NaN, "cr", "https://janaf.nist.gov/tables/I-058.html", null], ["Li2Si2O5", -2.9490953514135336, NaN, "cr", "https://janaf.nist.gov/tables/Li-031.html", "mp-4117"], ["Mo4O11", -1.9579141807644873, NaN, "cr", "https://janaf.nist.gov/tables/Mo-011.html", "mp-558247"], ["Mo8O23", -1.9448117379312966, NaN, "cr", "https://janaf.nist.gov/tables/Mo-012.html", "mp-2669"], ["Mo1000O2889", -1.9432405975593745, NaN, "cr", "https://janaf.nist.gov/tables/Mo-013.html", null], ["V200N93", -0.9353594186573699, NaN, "cr", "https://janaf.nist.gov/tables/N-001.html", null], ["P3N5", -0.414771593975077, NaN, "cr", "https://janaf.nist.gov/tables/N-036.html", "mp-567907"], ["NaS", -1.0288144095636929, NaN, "cr", "https://janaf.nist.gov/tables/Na-034.html", "mp-2400"], ["NiS2", -0.4538790063001372, NaN, "cr", "https://janaf.nist.gov/tables/Ni-012.html", "mp-2282"], ["W25O68", -2.1763628953033627, NaN, "cr", "https://janaf.nist.gov/tables/O-049.html", null], ["W10O29", -2.1793242131776878, NaN, "cr", "https://janaf.nist.gov/tables/O-050.html", "mp-27732"], ["W25O74", -2.185290553584006, NaN, "cr", "https://janaf.nist.gov/tables/O-051.html", null], ["SiPbO3", -2.373397022744725, NaN, "cr", "https://janaf.nist.gov/tables/O-057.html", "mp-21723"], ["Si(PbO2)2", -2.0401028391386467, NaN, "cr", "https://janaf.nist.gov/tables/O-069.html", "mp-1197095"], ["Ti4O7", -3.207760302739791, NaN, "cr", "https://janaf.nist.gov/tables/O-089.html", "mp-12205"], ["ScAg2", -0.2809, 0.0062, "I4/mmm", "Kim, G., Meschel, S., Nash, P. et al. Experimental formation enthalpies for intermetallic phases and other inorganic compounds. Sci Data 4, 170162 (2017). https://doi.org/10.1038/sdata.2017.162", "mp-1018128"], ["ScAg", -0.2715, 0.0166, "Pm-3m", "Kim, G., Meschel, S., Nash, P. et al. Experimental formation enthalpies for intermetallic phases and other inorganic compounds. Sci Data 4, 170162 (2017). https://doi.org/10.1038/sdata.2017.162", "mp-11237"], ["Y43Ag157", -0.2301, 0.0135, "P6/m", "Kim, G., Meschel, S., Nash, P. et al. Experimental formation enthalpies for intermetallic phases and other inorganic compounds. Sci Data 4, 170162 (2017). https://doi.org/10.1038/sdata.2017.162", null], ["YAg", -0.2778, 0.0332, "Pm-3m", "Kim, G., Meschel, S., Nash, P. et al. Experimental formation enthalpies for intermetallic phases and other inorganic compounds. Sci Data 4, 170162 (2017). https://doi.org/10.1038/sdata.2017.162", "mp-2474"], ["La43Ag157", -0.2218, 0.0207, "P6/m", "Kim, G., Meschel, S., Nash, P. et al. Experimental formation enthalpies for intermetallic phases and other inorganic compounds. Sci Data 4, 170162 (2017). https://doi.org/10.1038/sdata.2017.162", null], ["LaAg", -0.1752, 0.0238, "Pm-3m", "Kim, G., Meschel, S., Nash, P. et al. Experimental formation enthalpies for intermetallic phases and other inorganic compounds. Sci Data 4, 170162 (2017). https://doi.org/10.1038/sdata.2017.162", "mp-1948"], ["Ce43Ag157", -0.2, 0.0425, "P6/m", "Kim, G., Meschel, S., Nash, P. et al. Experimental formation enthalpies for intermetallic phases and other inorganic compounds. Sci Data 4, 170162 (2017). https://doi.org/10.1038/sdata.2017.162", null], ["CeAg", -0.1399, 0.0446, "Pm-3m", "Kim, G., Meschel, S., Nash, P. et al. Experimental formation enthalpies for intermetallic phases and other inorganic compounds. Sci Data 4, 170162 (2017). https://doi.org/10.1038/sdata.2017.162", "mp-2756"], ["Pr43Ag157", -0.229, 0.029, "P6/m", "Kim, G., Meschel, S., Nash, P. et al. Experimental formation enthalpies for intermetallic phases and other inorganic compounds. Sci Data 4, 170162 (2017). https://doi.org/10.1038/sdata.2017.162", null], ["PrAg", -0.2529, 0.029, "Pm-3m", "Kim, G., Meschel, S., Nash, P. et al. Experimental formation enthalpies for intermetallic phases and other inorganic compounds. Sci Data 4, 170162 (2017). https://doi.org/10.1038/sdata.2017.162", "mp-2525"], ["Nd43Ag157", -0.1834, 0.0301, "P6/m", "Kim, G., Meschel, S., Nash, P. et al. Experimental formation enthalpies for intermetallic phases and other inorganic compounds. Sci Data 4, 170162 (2017). https://doi.org/10.1038/sdata.2017.162", null], ["NdAg", -0.2052, 0.0383, "Pm-3m", "Kim, G., Meschel, S., Nash, P. et al. Experimental formation enthalpies for intermetallic phases and other inorganic compounds. Sci Data 4, 170162 (2017). https://doi.org/10.1038/sdata.2017.162", "mp-1236"], ["ZrAg", -0.0323, 0.0324, "P4/nmm", "Kim, G., Meschel, S., Nash, P. et al. Experimental formation enthalpies for intermetallic phases and other inorganic compounds. Sci Data 4, 170162 (2017). https://doi.org/10.1038/sdata.2017.162", "mp-11239"], ["Zr2Ag", -0.0152, 0.03, "I4/mmm", "Kim, G., Meschel, S., Nash, P. et al. Experimental formation enthalpies for intermetallic phases and other inorganic compounds. Sci Data 4, 170162 (2017). https://doi.org/10.1038/sdata.2017.162", "mp-2221"], ["HfAg", -0.1113, 0.0207, "P4/nmm", "Kim, G., Meschel, S., Nash, P. et al. Experimental formation enthalpies for intermetallic phases and other inorganic compounds. Sci Data 4, 170162 (2017). https://doi.org/10.1038/sdata.2017.162", "mp-13156"], ["Y16Al67Ni17", -0.5597, 0.0083, "Cmcm", "Kim, G., Meschel, S., Nash, P. et al. Experimental formation enthalpies for intermetallic phases and other inorganic compounds. Sci Data 4, 170162 (2017). https://doi.org/10.1038/sdata.2017.162", null], ["YAl2Ni", -0.6509, 0.0155, "Cmcm", "Kim, G., Meschel, S., Nash, P. et al. Experimental formation enthalpies for intermetallic phases and other inorganic compounds. Sci Data 4, 170162 (2017). https://doi.org/10.1038/sdata.2017.162", "mp-13094"], ["Y27Al18Ni55", -0.5027, 0.0155, "Im-3m", "Kim, G., Meschel, S., Nash, P. et al. Experimental formation enthalpies for intermetallic phases and other inorganic compounds. Sci Data 4, 170162 (2017). https://doi.org/10.1038/sdata.2017.162", null], ["YAl16Ni3", -0.37, 0.0145, "Cmcm", "Kim, G., Meschel, S., Nash, P. et al. Experimental formation enthalpies for intermetallic phases and other inorganic compounds. Sci Data 4, 170162 (2017). https://doi.org/10.1038/sdata.2017.162", null], ["Y33Al60Ni7", -0.5877, 0.0155, "Fd-3m", "Kim, G., Meschel, S., Nash, P. et al. Experimental formation enthalpies for intermetallic phases and other inorganic compounds. Sci Data 4, 170162 (2017). https://doi.org/10.1038/sdata.2017.162", null], ["YAlNi", -0.5607, 0.0093, "P-62m", "Kim, G., Meschel, S., Nash, P. et al. Experimental formation enthalpies for intermetallic phases and other inorganic compounds. Sci Data 4, 170162 (2017). https://doi.org/10.1038/sdata.2017.162", "mp-13095"], ["Y17Al50Ni33", -0.6509, 0.0238, "P6/mmm", "Kim, G., Meschel, S., Nash, P. et al. Experimental formation enthalpies for intermetallic phases and other inorganic compounds. Sci Data 4, 170162 (2017). https://doi.org/10.1038/sdata.2017.162", null], ["Y17Al25Ni58", -0.5006, 0.0259, "P6/mmm", "Kim, G., Meschel, S., Nash, P. et al. Experimental formation enthalpies for intermetallic phases and other inorganic compounds. Sci Data 4, 170162 (2017). https://doi.org/10.1038/sdata.2017.162", null], ["Y17Al15Ni68", -0.4902, 0.0114, "P6/mmm", "Kim, G., Meschel, S., Nash, P. et al. Experimental formation enthalpies for intermetallic phases and other inorganic compounds. Sci Data 4, 170162 (2017). https://doi.org/10.1038/sdata.2017.162", null], ["Y17Al5Ni78", -0.3746, 0.0187, "P6/mmm", "Kim, G., Meschel, S., Nash, P. et al. Experimental formation enthalpies for intermetallic phases and other inorganic compounds. Sci Data 4, 170162 (2017). https://doi.org/10.1038/sdata.2017.162", null], ["Y25Al8Ni67", -0.3928, 0.0259, "P6_3/mmc", "Kim, G., Meschel, S., Nash, P. et al. Experimental formation enthalpies for intermetallic phases and other inorganic compounds. Sci Data 4, 170162 (2017). https://doi.org/10.1038/sdata.2017.162", null], ["HfAlNi2", -0.6032, 0.0176, "Fm-3m", "Kim, G., Meschel, S., Nash, P. et al. Experimental formation enthalpies for intermetallic phases and other inorganic compounds. Sci Data 4, 170162 (2017). https://doi.org/10.1038/sdata.2017.162", "mp-5748"], ["Al82(FeNi)9", -0.2674, 0.0145, "P121/c1", "Kim, G., Meschel, S., Nash, P. et al. Experimental formation enthalpies for intermetallic phases and other inorganic compounds. Sci Data 4, 170162 (2017). https://doi.org/10.1038/sdata.2017.162", null], ["Al36(FeNi)7", -0.3804, 0.0166, null, "Kim, G., Meschel, S., Nash, P. et al. Experimental formation enthalpies for intermetallic phases and other inorganic compounds. Sci Data 4, 170162 (2017). https://doi.org/10.1038/sdata.2017.162", null], ["Al18Fe7Ni75", -0.2933, 0.0124, "Pm-3m", "Kim, G., Meschel, S., Nash, P. et al. Experimental formation enthalpies for intermetallic phases and other inorganic compounds. Sci Data 4, 170162 (2017). https://doi.org/10.1038/sdata.2017.162", null], ["AlFe2Ni", -0.2892, 0.0145, "Pm-3m", "Kim, G., Meschel, S., Nash, P. et al. Experimental formation enthalpies for intermetallic phases and other inorganic compounds. Sci Data 4, 170162 (2017). https://doi.org/10.1038/sdata.2017.162", null], ["AlFeNi2", -0.3171, 0.0187, "Pm-3m", "Kim, G., Meschel, S., Nash, P. et al. Experimental formation enthalpies for intermetallic phases and other inorganic compounds. Sci Data 4, 170162 (2017). https://doi.org/10.1038/sdata.2017.162", null], ["Al3Fe3Ni4", -0.3545, 0.0114, "Pm-3m", "Kim, G., Meschel, S., Nash, P. et al. Experimental formation enthalpies for intermetallic phases and other inorganic compounds. Sci Data 4, 170162 (2017). https://doi.org/10.1038/sdata.2017.162", null], ["Al33Fe57Ni10", -0.256, 0.0114, "Pm-3m", "Kim, G., Meschel, S., Nash, P. et al. Experimental formation enthalpies for intermetallic phases and other inorganic compounds. Sci Data 4, 170162 (2017). https://doi.org/10.1038/sdata.2017.162", null], ["Al33Fe50Ni17", -0.3348, 0.0187, "Pm-3m", "Kim, G., Meschel, S., Nash, P. et al. Experimental formation enthalpies for intermetallic phases and other inorganic compounds. Sci Data 4, 170162 (2017). https://doi.org/10.1038/sdata.2017.162", null], ["AlFeNi", -0.4084, 0.0135, "Pm-3m", "Kim, G., Meschel, S., Nash, P. et al. Experimental formation enthalpies for intermetallic phases and other inorganic compounds. Sci Data 4, 170162 (2017). https://doi.org/10.1038/sdata.2017.162", null], ["Al33Fe22Ni45", -0.427, 0.0124, "Pm-3m", "Kim, G., Meschel, S., Nash, P. et al. Experimental formation enthalpies for intermetallic phases and other inorganic compounds. Sci Data 4, 170162 (2017). https://doi.org/10.1038/sdata.2017.162", null], ["Al33Fe17Ni50", -0.4301, 0.0124, "Pm-3m", "Kim, G., Meschel, S., Nash, P. et al. Experimental formation enthalpies for intermetallic phases and other inorganic compounds. Sci Data 4, 170162 (2017). https://doi.org/10.1038/sdata.2017.162", null], ["Al33Fe10Ni57", -0.454, 0.0135, "Pm-3m", "Kim, G., Meschel, S., Nash, P. et al. Experimental formation enthalpies for intermetallic phases and other inorganic compounds. Sci Data 4, 170162 (2017). https://doi.org/10.1038/sdata.2017.162", null], ["Al4Fe5Ni", -0.2933, 0.0269, "Pm-3m", "Kim, G., Meschel, S., Nash, P. et al. Experimental formation enthalpies for intermetallic phases and other inorganic compounds. Sci Data 4, 170162 (2017). https://doi.org/10.1038/sdata.2017.162", null], ["Al2Fe2Ni", -0.3399, 0.028, "Pm-3m", "Kim, G., Meschel, S., Nash, P. et al. Experimental formation enthalpies for intermetallic phases and other inorganic compounds. Sci Data 4, 170162 (2017). https://doi.org/10.1038/sdata.2017.162", null], ["Al4(FeNi)3", -0.3669, 0.0321, "Pm-3m", "Kim, G., Meschel, S., Nash, P. et al. Experimental formation enthalpies for intermetallic phases and other inorganic compounds. Sci Data 4, 170162 (2017). https://doi.org/10.1038/sdata.2017.162", null], ["Al2FeNi2", -0.4436, 0.0197, "Pm-3m", "Kim, G., Meschel, S., Nash, P. et al. Experimental formation enthalpies for intermetallic phases and other inorganic compounds. Sci Data 4, 170162 (2017). https://doi.org/10.1038/sdata.2017.162", null], ["Al4FeNi5", -0.5058, 0.0155, "Pm-3m", "Kim, G., Meschel, S., Nash, P. et al. Experimental formation enthalpies for intermetallic phases and other inorganic compounds. Sci Data 4, 170162 (2017). https://doi.org/10.1038/sdata.2017.162", null], ["Al5Fe4Ni", -0.3089, 0.0197, "Pm-3m", "Kim, G., Meschel, S., Nash, P. et al. Experimental formation enthalpies for intermetallic phases and other inorganic compounds. Sci Data 4, 170162 (2017). https://doi.org/10.1038/sdata.2017.162", null], ["Al2FeNi", -0.4612, 0.0093, "Pm-3m", "Kim, G., Meschel, S., Nash, P. et al. Experimental formation enthalpies for intermetallic phases and other inorganic compounds. Sci Data 4, 170162 (2017). https://doi.org/10.1038/sdata.2017.162", null], ["Al5FeNi4", -0.4944, 0.0124, "Pm-3m", "Kim, G., Meschel, S., Nash, P. et al. Experimental formation enthalpies for intermetallic phases and other inorganic compounds. Sci Data 4, 170162 (2017). https://doi.org/10.1038/sdata.2017.162", null], ["Al33Fe67", -0.2301, 0.0093, "Pm-3m", "Kim, G., Meschel, S., Nash, P. et al. Experimental formation enthalpies for intermetallic phases and other inorganic compounds. Sci Data 4, 170162 (2017). https://doi.org/10.1038/sdata.2017.162", null], ["Al2Fe3", -0.2684, 0.0124, "Pm-3m", "Kim, G., Meschel, S., Nash, P. et al. Experimental formation enthalpies for intermetallic phases and other inorganic compounds. Sci Data 4, 170162 (2017). https://doi.org/10.1038/sdata.2017.162", null], ["NbAlNi", -0.4239, 0.0155, "P6_3/mmc", "Kim, G., Meschel, S., Nash, P. et al. Experimental formation enthalpies for intermetallic phases and other inorganic compounds. Sci Data 4, 170162 (2017). https://doi.org/10.1038/sdata.2017.162", null], ["NbAlNi2", -0.4001, 0.0114, "Fm-3m", "Kim, G., Meschel, S., Nash, P. et al. Experimental formation enthalpies for intermetallic phases and other inorganic compounds. Sci Data 4, 170162 (2017). https://doi.org/10.1038/sdata.2017.162", "mp-4813"], ["Nb33Al27Ni40", -0.4052, 0.0166, "P6_3/mmc", "Kim, G., Meschel, S., Nash, P. et al. Experimental formation enthalpies for intermetallic phases and other inorganic compounds. Sci Data 4, 170162 (2017). https://doi.org/10.1038/sdata.2017.162", null], ["Nb33(Al2Ni)20", -0.4788, 0.0135, "P6_3/mmc", "Kim, G., Meschel, S., Nash, P. et al. Experimental formation enthalpies for intermetallic phases and other inorganic compounds. Sci Data 4, 170162 (2017). https://doi.org/10.1038/sdata.2017.162", null], ["NbAl5Ni19", -0.2943, 0.0083, "Pm-3m", "Kim, G., Meschel, S., Nash, P. et al. Experimental formation enthalpies for intermetallic phases and other inorganic compounds. Sci Data 4, 170162 (2017). https://doi.org/10.1038/sdata.2017.162", null], ["Al9Ni9Ru2", -0.5752, 0.0124, "Pm-3m", "Kim, G., Meschel, S., Nash, P. et al. Experimental formation enthalpies for intermetallic phases and other inorganic compounds. Sci Data 4, 170162 (2017). https://doi.org/10.1038/sdata.2017.162", null], ["Al2Ni2Ru", -0.5349, 0.0104, "Pm-3m", "Kim, G., Meschel, S., Nash, P. et al. Experimental formation enthalpies for intermetallic phases and other inorganic compounds. Sci Data 4, 170162 (2017). https://doi.org/10.1038/sdata.2017.162", null], ["Al5NiRu4", -0.6426, 0.0135, "Pm-3m", "Kim, G., Meschel, S., Nash, P. et al. Experimental formation enthalpies for intermetallic phases and other inorganic compounds. Sci Data 4, 170162 (2017). https://doi.org/10.1038/sdata.2017.162", null], ["Al5Ni2Ru3", -0.6544, 0.0083, "Pm-3m", "Kim, G., Meschel, S., Nash, P. et al. Experimental formation enthalpies for intermetallic phases and other inorganic compounds. Sci Data 4, 170162 (2017). https://doi.org/10.1038/sdata.2017.162", null], ["Al5Ni4Ru", -0.5794, 0.0218, "Pm-3m", "Kim, G., Meschel, S., Nash, P. et al. Experimental formation enthalpies for intermetallic phases and other inorganic compounds. Sci Data 4, 170162 (2017). https://doi.org/10.1038/sdata.2017.162", null], ["Al5Ni3Ru2", -0.6374, 0.0114, "Pm-3m", "Kim, G., Meschel, S., Nash, P. et al. Experimental formation enthalpies for intermetallic phases and other inorganic compounds. Sci Data 4, 170162 (2017). https://doi.org/10.1038/sdata.2017.162", null], ["Al9Ni2Ru9", -0.5816, 0.0083, "Pm-3m", "Kim, G., Meschel, S., Nash, P. et al. Experimental formation enthalpies for intermetallic phases and other inorganic compounds. Sci Data 4, 170162 (2017). https://doi.org/10.1038/sdata.2017.162", null], ["Al9Ni7Ru4", -0.597, 0.0062, "Pm-3m", "Kim, G., Meschel, S., Nash, P. et al. Experimental formation enthalpies for intermetallic phases and other inorganic compounds. Sci Data 4, 170162 (2017). https://doi.org/10.1038/sdata.2017.162", null], ["Al9Ni4Ru7", -0.5896, 0.0197, "Pm-3m", "Kim, G., Meschel, S., Nash, P. et al. Experimental formation enthalpies for intermetallic phases and other inorganic compounds. Sci Data 4, 170162 (2017). https://doi.org/10.1038/sdata.2017.162", null], ["Al5CoNi4", -0.5618, 0.009, "Pm-3m", "Kim, G., Meschel, S., Nash, P. et al. Experimental formation enthalpies for intermetallic phases and other inorganic compounds. Sci Data 4, 170162 (2017). https://doi.org/10.1038/sdata.2017.162", null], ["Al5Co2Ni3", -0.548, 0.0099, "Pm-3m", "Kim, G., Meschel, S., Nash, P. et al. Experimental formation enthalpies for intermetallic phases and other inorganic compounds. Sci Data 4, 170162 (2017). https://doi.org/10.1038/sdata.2017.162", null], ["Al5Co3Ni2", -0.5348, 0.0085, "Pm-3m", "Kim, G., Meschel, S., Nash, P. et al. Experimental formation enthalpies for intermetallic phases and other inorganic compounds. Sci Data 4, 170162 (2017). https://doi.org/10.1038/sdata.2017.162", null], ["Al5Co4Ni", -0.5304, 0.0087, "Pm-3m", "Kim, G., Meschel, S., Nash, P. et al. Experimental formation enthalpies for intermetallic phases and other inorganic compounds. Sci Data 4, 170162 (2017). https://doi.org/10.1038/sdata.2017.162", null], ["AlCo", -0.5367, 0.0113, "Pm-3m", "Kim, G., Meschel, S., Nash, P. et al. Experimental formation enthalpies for intermetallic phases and other inorganic compounds. Sci Data 4, 170162 (2017). https://doi.org/10.1038/sdata.2017.162", "mp-284"], ["Al4CoNi5", -0.479, 0.0108, "Pm-3m", "Kim, G., Meschel, S., Nash, P. et al. Experimental formation enthalpies for intermetallic phases and other inorganic compounds. Sci Data 4, 170162 (2017). https://doi.org/10.1038/sdata.2017.162", null], ["Al2CoNi2", -0.4578, 0.0069, "Pm-3m", "Kim, G., Meschel, S., Nash, P. et al. Experimental formation enthalpies for intermetallic phases and other inorganic compounds. Sci Data 4, 170162 (2017). https://doi.org/10.1038/sdata.2017.162", null], ["Al4(CoNi)3", -0.4382, 0.0084, "Pm-3m", "Kim, G., Meschel, S., Nash, P. et al. Experimental formation enthalpies for intermetallic phases and other inorganic compounds. Sci Data 4, 170162 (2017). https://doi.org/10.1038/sdata.2017.162", null], ["Al10CoNi9", -0.6051, 0.0115, "Pm-3m", "Kim, G., Meschel, S., Nash, P. et al. Experimental formation enthalpies for intermetallic phases and other inorganic compounds. Sci Data 4, 170162 (2017). https://doi.org/10.1038/sdata.2017.162", null], ["Al2Co2Ni", -0.4353, 0.0096, "Pm-3m", "Kim, G., Meschel, S., Nash, P. et al. Experimental formation enthalpies for intermetallic phases and other inorganic compounds. Sci Data 4, 170162 (2017). https://doi.org/10.1038/sdata.2017.162", null], ["Al4Co5Ni", -0.4213, 0.0124, "Pm-3m", "Kim, G., Meschel, S., Nash, P. et al. Experimental formation enthalpies for intermetallic phases and other inorganic compounds. Sci Data 4, 170162 (2017). https://doi.org/10.1038/sdata.2017.162", null], ["Al2Co3", -0.3716, 0.0104, "Pm-3m", "Kim, G., Meschel, S., Nash, P. et al. Experimental formation enthalpies for intermetallic phases and other inorganic compounds. Sci Data 4, 170162 (2017). https://doi.org/10.1038/sdata.2017.162", null], ["Al11Co2Ni7", -0.6093, 0.0104, "Pm-3m", "Kim, G., Meschel, S., Nash, P. et al. Experimental formation enthalpies for intermetallic phases and other inorganic compounds. Sci Data 4, 170162 (2017). https://doi.org/10.1038/sdata.2017.162", null], ["Al26(Co3Ni5)3", -0.5539, 0.0105, "Pm-3m", "Kim, G., Meschel, S., Nash, P. et al. Experimental formation enthalpies for intermetallic phases and other inorganic compounds. Sci Data 4, 170162 (2017). https://doi.org/10.1038/sdata.2017.162", null], ["Al8CoNi11", -0.486, 0.0107, "Pm-3m", "Kim, G., Meschel, S., Nash, P. et al. Experimental formation enthalpies for intermetallic phases and other inorganic compounds. Sci Data 4, 170162 (2017). https://doi.org/10.1038/sdata.2017.162", null], ["Al33Co20Ni47", -0.3758, 0.0103, "Pm-3m", "Kim, G., Meschel, S., Nash, P. et al. Experimental formation enthalpies for intermetallic phases and other inorganic compounds. Sci Data 4, 170162 (2017). https://doi.org/10.1038/sdata.2017.162", null], ["Al5CoNi14", -0.3238, 0.0104, "Pm-3m", "Kim, G., Meschel, S., Nash, P. et al. Experimental formation enthalpies for intermetallic phases and other inorganic compounds. Sci Data 4, 170162 (2017). https://doi.org/10.1038/sdata.2017.162", null], ["Al71Co25Ni4", -0.4208, 0.0098, "P6_3/mmc", "Kim, G., Meschel, S., Nash, P. et al. Experimental formation enthalpies for intermetallic phases and other inorganic compounds. Sci Data 4, 170162 (2017). https://doi.org/10.1038/sdata.2017.162", null], ["AlNi", -0.6405, 0.0115, "Pm-3m", "Kim, G., Meschel, S., Nash, P. et al. Experimental formation enthalpies for intermetallic phases and other inorganic compounds. Sci Data 4, 170162 (2017). https://doi.org/10.1038/sdata.2017.162", "mp-1487"], ["Al10CuNi9", -0.5815, 0.0143, "Pm-3m", "Kim, G., Meschel, S., Nash, P. et al. Experimental formation enthalpies for intermetallic phases and other inorganic compounds. Sci Data 4, 170162 (2017). https://doi.org/10.1038/sdata.2017.162", null], ["Al5CuNi4", -0.5675, 0.0134, "Pm-3m", "Kim, G., Meschel, S., Nash, P. et al. Experimental formation enthalpies for intermetallic phases and other inorganic compounds. Sci Data 4, 170162 (2017). https://doi.org/10.1038/sdata.2017.162", null], ["Al10Cu3Ni7", -0.426, 0.0129, "Pm-3m", "Kim, G., Meschel, S., Nash, P. et al. Experimental formation enthalpies for intermetallic phases and other inorganic compounds. Sci Data 4, 170162 (2017). https://doi.org/10.1038/sdata.2017.162", null], ["Al5Cu2Ni3", -0.4033, 0.016, "Pm-3m", "Kim, G., Meschel, S., Nash, P. et al. Experimental formation enthalpies for intermetallic phases and other inorganic compounds. Sci Data 4, 170162 (2017). https://doi.org/10.1038/sdata.2017.162", null], ["Al2CuNi", -0.3319, 0.0215, "Pm-3m", "Kim, G., Meschel, S., Nash, P. et al. Experimental formation enthalpies for intermetallic phases and other inorganic compounds. Sci Data 4, 170162 (2017). https://doi.org/10.1038/sdata.2017.162", null], ["Al5Cu3Ni2", -0.3106, 0.0234, "Pm-3m", "Kim, G., Meschel, S., Nash, P. et al. Experimental formation enthalpies for intermetallic phases and other inorganic compounds. Sci Data 4, 170162 (2017). https://doi.org/10.1038/sdata.2017.162", null], ["Al2Ni3", -0.5317, 0.0176, "Pm-3m", "Kim, G., Meschel, S., Nash, P. et al. Experimental formation enthalpies for intermetallic phases and other inorganic compounds. Sci Data 4, 170162 (2017). https://doi.org/10.1038/sdata.2017.162", null], ["Al4CuNi5", -0.5068, 0.0144, "Pm-3m", "Kim, G., Meschel, S., Nash, P. et al. Experimental formation enthalpies for intermetallic phases and other inorganic compounds. Sci Data 4, 170162 (2017). https://doi.org/10.1038/sdata.2017.162", null], ["Al2CuNi2", -0.4315, 0.0229, "Pm-3m", "Kim, G., Meschel, S., Nash, P. et al. Experimental formation enthalpies for intermetallic phases and other inorganic compounds. Sci Data 4, 170162 (2017). https://doi.org/10.1038/sdata.2017.162", null], ["Al8Cu5Ni7", -0.4059, 0.0131, "Pm-3m", "Kim, G., Meschel, S., Nash, P. et al. Experimental formation enthalpies for intermetallic phases and other inorganic compounds. Sci Data 4, 170162 (2017). https://doi.org/10.1038/sdata.2017.162", null], ["Al4(CuNi)3", -0.3888, 0.0155, "Pm-3m", "Kim, G., Meschel, S., Nash, P. et al. Experimental formation enthalpies for intermetallic phases and other inorganic compounds. Sci Data 4, 170162 (2017). https://doi.org/10.1038/sdata.2017.162", null], ["Al2Cu2Ni", -0.3029, 0.0123, "Pm-3m", "Kim, G., Meschel, S., Nash, P. et al. Experimental formation enthalpies for intermetallic phases and other inorganic compounds. Sci Data 4, 170162 (2017). https://doi.org/10.1038/sdata.2017.162", null], ["Al8(Cu3Ni)3", -0.3294, 0.022, "Pm-3m", "Kim, G., Meschel, S., Nash, P. et al. Experimental formation enthalpies for intermetallic phases and other inorganic compounds. Sci Data 4, 170162 (2017). https://doi.org/10.1038/sdata.2017.162", null], ["Al11(CuNi2)3", -0.4294, 0.0162, "Pm-3m", "Kim, G., Meschel, S., Nash, P. et al. Experimental formation enthalpies for intermetallic phases and other inorganic compounds. Sci Data 4, 170162 (2017). https://doi.org/10.1038/sdata.2017.162", null], ["AlCu8Ni", -0.0685, 0.0166, "Fm-3m", "Kim, G., Meschel, S., Nash, P. et al. Experimental formation enthalpies for intermetallic phases and other inorganic compounds. Sci Data 4, 170162 (2017). https://doi.org/10.1038/sdata.2017.162", null], ["Al3Cu5Ni2", -0.2953, 0.0306, "Pm-3m", "Kim, G., Meschel, S., Nash, P. et al. Experimental formation enthalpies for intermetallic phases and other inorganic compounds. Sci Data 4, 170162 (2017). https://doi.org/10.1038/sdata.2017.162", null], ["Al5Ni4Pt", -0.7038, 0.02, "Pm-3m", "Kim, G., Meschel, S., Nash, P. et al. Experimental formation enthalpies for intermetallic phases and other inorganic compounds. Sci Data 4, 170162 (2017). https://doi.org/10.1038/sdata.2017.162", null], ["Al5Ni3Pt2", -0.7472, 0.0247, "Pm-3m", "Kim, G., Meschel, S., Nash, P. et al. Experimental formation enthalpies for intermetallic phases and other inorganic compounds. Sci Data 4, 170162 (2017). https://doi.org/10.1038/sdata.2017.162", null], ["Al9Ni9Pt2", -0.6247, 0.0247, "Pm-3m", "Kim, G., Meschel, S., Nash, P. et al. Experimental formation enthalpies for intermetallic phases and other inorganic compounds. Sci Data 4, 170162 (2017). https://doi.org/10.1038/sdata.2017.162", null], ["Al9Ni8Pt3", -0.6389, 0.0186, "Pm-3m", "Kim, G., Meschel, S., Nash, P. et al. Experimental formation enthalpies for intermetallic phases and other inorganic compounds. Sci Data 4, 170162 (2017). https://doi.org/10.1038/sdata.2017.162", null], ["Al10Ni9Pt", -0.6296, 0.0268, "Pm-3m", "Kim, G., Meschel, S., Nash, P. et al. Experimental formation enthalpies for intermetallic phases and other inorganic compounds. Sci Data 4, 170162 (2017). https://doi.org/10.1038/sdata.2017.162", null], ["Al11Ni8Pt", -0.6321, 0.0138, "Pm-3m", "Kim, G., Meschel, S., Nash, P. et al. Experimental formation enthalpies for intermetallic phases and other inorganic compounds. Sci Data 4, 170162 (2017). https://doi.org/10.1038/sdata.2017.162", null], ["Al6Ni3Pt", -0.6692, 0.0231, "P-3m1", "Kim, G., Meschel, S., Nash, P. et al. Experimental formation enthalpies for intermetallic phases and other inorganic compounds. Sci Data 4, 170162 (2017). https://doi.org/10.1038/sdata.2017.162", null], ["Al3NiPt", -0.8191, 0.017, "P-3m1", "Kim, G., Meschel, S., Nash, P. et al. Experimental formation enthalpies for intermetallic phases and other inorganic compounds. Sci Data 4, 170162 (2017). https://doi.org/10.1038/sdata.2017.162", null], ["Al6NiPt3", -0.9105, 0.0183, "P-3m1", "Kim, G., Meschel, S., Nash, P. et al. Experimental formation enthalpies for intermetallic phases and other inorganic compounds. Sci Data 4, 170162 (2017). https://doi.org/10.1038/sdata.2017.162", null], ["Al27Ni63Pt10", -0.5166, 0.0186, "Pm-3m", "Kim, G., Meschel, S., Nash, P. et al. Experimental formation enthalpies for intermetallic phases and other inorganic compounds. Sci Data 4, 170162 (2017). https://doi.org/10.1038/sdata.2017.162", null], ["Al27Ni68Pt5", -0.4337, 0.0176, "Pm-3m", "Kim, G., Meschel, S., Nash, P. et al. Experimental formation enthalpies for intermetallic phases and other inorganic compounds. Sci Data 4, 170162 (2017). https://doi.org/10.1038/sdata.2017.162", null], ["AlNi18Pt", -0.1538, 0.0181, "Fm-3m", "Kim, G., Meschel, S., Nash, P. et al. Experimental formation enthalpies for intermetallic phases and other inorganic compounds. Sci Data 4, 170162 (2017). https://doi.org/10.1038/sdata.2017.162", null], ["Al18NiPt", -0.1919, 0.0183, "Fm-3m", "Kim, G., Meschel, S., Nash, P. et al. Experimental formation enthalpies for intermetallic phases and other inorganic compounds. Sci Data 4, 170162 (2017). https://doi.org/10.1038/sdata.2017.162", null], ["Al5Ni4Pd", -0.6777, 0.0131, "Pm-3m", "Kim, G., Meschel, S., Nash, P. et al. Experimental formation enthalpies for intermetallic phases and other inorganic compounds. Sci Data 4, 170162 (2017). https://doi.org/10.1038/sdata.2017.162", null], ["Al5Ni3Pd2", -0.7476, 0.0123, "Pm-3m", "Kim, G., Meschel, S., Nash, P. et al. Experimental formation enthalpies for intermetallic phases and other inorganic compounds. Sci Data 4, 170162 (2017). https://doi.org/10.1038/sdata.2017.162", null], ["Al5Ni2Pd3", -0.808, 0.0446, "Pm-3m", "Kim, G., Meschel, S., Nash, P. et al. Experimental formation enthalpies for intermetallic phases and other inorganic compounds. Sci Data 4, 170162 (2017). https://doi.org/10.1038/sdata.2017.162", null], ["Al5NiPd4", -0.9033, 0.0503, "Pm-3m", "Kim, G., Meschel, S., Nash, P. et al. Experimental formation enthalpies for intermetallic phases and other inorganic compounds. Sci Data 4, 170162 (2017). https://doi.org/10.1038/sdata.2017.162", null], ["AlPd", -0.9457, 0.0482, "Pm-3m", "Kim, G., Meschel, S., Nash, P. et al. Experimental formation enthalpies for intermetallic phases and other inorganic compounds. Sci Data 4, 170162 (2017). https://doi.org/10.1038/sdata.2017.162", "mp-829"], ["Al4Ni5Pd", -0.5922, 0.0193, "Pm-3m", "Kim, G., Meschel, S., Nash, P. et al. Experimental formation enthalpies for intermetallic phases and other inorganic compounds. Sci Data 4, 170162 (2017). https://doi.org/10.1038/sdata.2017.162", null], ["Al2Ni2Pd", -0.6382, 0.0318, "Pm-3m", "Kim, G., Meschel, S., Nash, P. et al. Experimental formation enthalpies for intermetallic phases and other inorganic compounds. Sci Data 4, 170162 (2017). https://doi.org/10.1038/sdata.2017.162", null], ["Al4(NiPd)3", -0.7154, 0.0501, "Pm-3m", "Kim, G., Meschel, S., Nash, P. et al. Experimental formation enthalpies for intermetallic phases and other inorganic compounds. Sci Data 4, 170162 (2017). https://doi.org/10.1038/sdata.2017.162", null], ["Al2NiPd2", -0.7781, 0.0321, "Pm-3m", "Kim, G., Meschel, S., Nash, P. et al. Experimental formation enthalpies for intermetallic phases and other inorganic compounds. Sci Data 4, 170162 (2017). https://doi.org/10.1038/sdata.2017.162", null], ["Al27Ni23", -0.6177, 0.0135, "Pm-3m", "Kim, G., Meschel, S., Nash, P. et al. Experimental formation enthalpies for intermetallic phases and other inorganic compounds. Sci Data 4, 170162 (2017). https://doi.org/10.1038/sdata.2017.162", null], ["TiAl9Ni10", -0.6156, 0.028, "Pm-3m", "Kim, G., Meschel, S., Nash, P. et al. Experimental formation enthalpies for intermetallic phases and other inorganic compounds. Sci Data 4, 170162 (2017). https://doi.org/10.1038/sdata.2017.162", null], ["TiAl4Ni5", -0.6229, 0.0249, "Pm-3m", "Kim, G., Meschel, S., Nash, P. et al. Experimental formation enthalpies for intermetallic phases and other inorganic compounds. Sci Data 4, 170162 (2017). https://doi.org/10.1038/sdata.2017.162", null], ["Al9Ni11", -0.6053, 0.0073, "Pm-3m", "Kim, G., Meschel, S., Nash, P. et al. Experimental formation enthalpies for intermetallic phases and other inorganic compounds. Sci Data 4, 170162 (2017). https://doi.org/10.1038/sdata.2017.162", null], ["TiAl8Ni11", -0.5882, 0.0243, "Pm-3m", "Kim, G., Meschel, S., Nash, P. et al. Experimental formation enthalpies for intermetallic phases and other inorganic compounds. Sci Data 4, 170162 (2017). https://doi.org/10.1038/sdata.2017.162", null], ["Ti4Al25Ni21", -0.5721, 0.0256, "Pm-3m", "Kim, G., Meschel, S., Nash, P. et al. Experimental formation enthalpies for intermetallic phases and other inorganic compounds. Sci Data 4, 170162 (2017). https://doi.org/10.1038/sdata.2017.162", null], ["Ti2Al3Ni5", -0.5599, 0.0404, "Fm-3m", "Kim, G., Meschel, S., Nash, P. et al. Experimental formation enthalpies for intermetallic phases and other inorganic compounds. Sci Data 4, 170162 (2017). https://doi.org/10.1038/sdata.2017.162", null], ["Ti3Al2Ni5", -0.569, 0.0311, "Fm-3m", "Kim, G., Meschel, S., Nash, P. et al. Experimental formation enthalpies for intermetallic phases and other inorganic compounds. Sci Data 4, 170162 (2017). https://doi.org/10.1038/sdata.2017.162", null], ["Ti9AlNi10", -0.4218, 0.0218, "Pm-3m", "Kim, G., Meschel, S., Nash, P. et al. Experimental formation enthalpies for intermetallic phases and other inorganic compounds. Sci Data 4, 170162 (2017). https://doi.org/10.1038/sdata.2017.162", null], ["Ti3Al5Ni2", -0.4995, 0.0366, "Fm-3m", "Kim, G., Meschel, S., Nash, P. et al. Experimental formation enthalpies for intermetallic phases and other inorganic compounds. Sci Data 4, 170162 (2017). https://doi.org/10.1038/sdata.2017.162", null], ["Ti5Al21Ni74", -0.2545, 0.0311, "Pm-3m", "Kim, G., Meschel, S., Nash, P. et al. Experimental formation enthalpies for intermetallic phases and other inorganic compounds. Sci Data 4, 170162 (2017). https://doi.org/10.1038/sdata.2017.162", null], ["Ti5Al8Ni37", -0.3341, 0.018, "Pm-3m", "Kim, G., Meschel, S., Nash, P. et al. Experimental formation enthalpies for intermetallic phases and other inorganic compounds. Sci Data 4, 170162 (2017). https://doi.org/10.1038/sdata.2017.162", null], ["Ti15Al11Ni74", -0.4102, 0.0304, "Pm-3m", "Kim, G., Meschel, S., Nash, P. et al. Experimental formation enthalpies for intermetallic phases and other inorganic compounds. Sci Data 4, 170162 (2017). https://doi.org/10.1038/sdata.2017.162", null], ["Ti4AlNi15", -0.3616, 0.0556, "P6_3/mmc", "Kim, G., Meschel, S., Nash, P. et al. Experimental formation enthalpies for intermetallic phases and other inorganic compounds. Sci Data 4, 170162 (2017). https://doi.org/10.1038/sdata.2017.162", null], ["Al5Ni4Ir", -0.6227, 0.0346, "Pm-3m", "Kim, G., Meschel, S., Nash, P. et al. Experimental formation enthalpies for intermetallic phases and other inorganic compounds. Sci Data 4, 170162 (2017). https://doi.org/10.1038/sdata.2017.162", null], ["Al5Ni3Ir2", -0.6825, 0.0275, "Pm-3m", "Kim, G., Meschel, S., Nash, P. et al. Experimental formation enthalpies for intermetallic phases and other inorganic compounds. Sci Data 4, 170162 (2017). https://doi.org/10.1038/sdata.2017.162", null], ["Al5NiIr4", -0.8476, 0.028, "Pm-3m", "Kim, G., Meschel, S., Nash, P. et al. Experimental formation enthalpies for intermetallic phases and other inorganic compounds. Sci Data 4, 170162 (2017). https://doi.org/10.1038/sdata.2017.162", null], ["AlIr", -0.8875, 0.0036, "Pm-3m", "Kim, G., Meschel, S., Nash, P. et al. Experimental formation enthalpies for intermetallic phases and other inorganic compounds. Sci Data 4, 170162 (2017). https://doi.org/10.1038/sdata.2017.162", "mp-1885"], ["Al4Ni5Ir", -0.5559, 0.031, "Pm-3m", "Kim, G., Meschel, S., Nash, P. et al. Experimental formation enthalpies for intermetallic phases and other inorganic compounds. Sci Data 4, 170162 (2017). https://doi.org/10.1038/sdata.2017.162", null], ["Al2Ni2Ir", -0.6187, 0.0294, "Pm-3m", "Kim, G., Meschel, S., Nash, P. et al. Experimental formation enthalpies for intermetallic phases and other inorganic compounds. Sci Data 4, 170162 (2017). https://doi.org/10.1038/sdata.2017.162", null], ["Al4(NiIr)3", -0.6869, 0.0304, "Pm-3m", "Kim, G., Meschel, S., Nash, P. et al. Experimental formation enthalpies for intermetallic phases and other inorganic compounds. Sci Data 4, 170162 (2017). https://doi.org/10.1038/sdata.2017.162", null], ["Al2NiIr2", -0.7747, 0.0381, "Pm-3m", "Kim, G., Meschel, S., Nash, P. et al. Experimental formation enthalpies for intermetallic phases and other inorganic compounds. Sci Data 4, 170162 (2017). https://doi.org/10.1038/sdata.2017.162", null], ["ScAu", -0.7887, 0.0311, "Pm-3m", "Kim, G., Meschel, S., Nash, P. et al. Experimental formation enthalpies for intermetallic phases and other inorganic compounds. Sci Data 4, 170162 (2017). https://doi.org/10.1038/sdata.2017.162", "mp-11256"], ["YAu", -0.8157, 0.0259, "Pm-3m", "Kim, G., Meschel, S., Nash, P. et al. Experimental formation enthalpies for intermetallic phases and other inorganic compounds. Sci Data 4, 170162 (2017). https://doi.org/10.1038/sdata.2017.162", "mp-11261"], ["LaAu", -0.7245, 0.0238, "Pnma", "Kim, G., Meschel, S., Nash, P. et al. Experimental formation enthalpies for intermetallic phases and other inorganic compounds. Sci Data 4, 170162 (2017). https://doi.org/10.1038/sdata.2017.162", "mp-1025399"], ["Ce43Au157", -0.513, 0.0228, "P6/m", "Kim, G., Meschel, S., Nash, P. et al. Experimental formation enthalpies for intermetallic phases and other inorganic compounds. Sci Data 4, 170162 (2017). https://doi.org/10.1038/sdata.2017.162", null], ["CeAu2", -0.5959, 0.0487, "Imma", "Kim, G., Meschel, S., Nash, P. et al. Experimental formation enthalpies for intermetallic phases and other inorganic compounds. Sci Data 4, 170162 (2017). https://doi.org/10.1038/sdata.2017.162", "mp-1077442"], ["CeAu", -0.6509, 0.0435, "Pnma", "Kim, G., Meschel, S., Nash, P. et al. Experimental formation enthalpies for intermetallic phases and other inorganic compounds. Sci Data 4, 170162 (2017). https://doi.org/10.1038/sdata.2017.162", "mp-1025468"], ["Pr43Au157", -0.569, 0.0383, "P6/m", "Kim, G., Meschel, S., Nash, P. et al. Experimental formation enthalpies for intermetallic phases and other inorganic compounds. Sci Data 4, 170162 (2017). https://doi.org/10.1038/sdata.2017.162", null], ["PrAu2", -0.6654, 0.0311, "Imma", "Kim, G., Meschel, S., Nash, P. et al. Experimental formation enthalpies for intermetallic phases and other inorganic compounds. Sci Data 4, 170162 (2017). https://doi.org/10.1038/sdata.2017.162", "mp-30415"], ["PrAu", -0.7483, 0.0456, "Pnma", "Kim, G., Meschel, S., Nash, P. et al. Experimental formation enthalpies for intermetallic phases and other inorganic compounds. Sci Data 4, 170162 (2017). https://doi.org/10.1038/sdata.2017.162", "mp-1079915"], ["Nd43Au157", -0.511, 0.0508, "P6/m", "Kim, G., Meschel, S., Nash, P. et al. Experimental formation enthalpies for intermetallic phases and other inorganic compounds. Sci Data 4, 170162 (2017). https://doi.org/10.1038/sdata.2017.162", null], ["NdAu2", -0.7224, 0.0383, "P4/nmm", "Kim, G., Meschel, S., Nash, P. et al. Experimental formation enthalpies for intermetallic phases and other inorganic compounds. Sci Data 4, 170162 (2017). https://doi.org/10.1038/sdata.2017.162", null], ["NdAu", -0.7276, 0.0383, "Pnma", "Kim, G., Meschel, S., Nash, P. et al. Experimental formation enthalpies for intermetallic phases and other inorganic compounds. Sci Data 4, 170162 (2017). https://doi.org/10.1038/sdata.2017.162", "mp-1080709"], ["TiAu2", -0.476, 0.021, "I4/mmm", "Kim, G., Meschel, S., Nash, P. et al. Experimental formation enthalpies for intermetallic phases and other inorganic compounds. Sci Data 4, 170162 (2017). https://doi.org/10.1038/sdata.2017.162", "mp-1018123"], ["TiAu", -0.4581, 0.0154, "P4/nmm", "Kim, G., Meschel, S., Nash, P. et al. Experimental formation enthalpies for intermetallic phases and other inorganic compounds. Sci Data 4, 170162 (2017). https://doi.org/10.1038/sdata.2017.162", "mp-998972"], ["Ti3Au", -0.3253, 0.0052, "Pm-3n", "Kim, G., Meschel, S., Nash, P. et al. Experimental formation enthalpies for intermetallic phases and other inorganic compounds. Sci Data 4, 170162 (2017). https://doi.org/10.1038/sdata.2017.162", "mp-1786"], ["ZrAu3", -0.5328, 0.0304, "Pmmn", "Kim, G., Meschel, S., Nash, P. et al. Experimental formation enthalpies for intermetallic phases and other inorganic compounds. Sci Data 4, 170162 (2017). https://doi.org/10.1038/sdata.2017.162", "mp-1079681"], ["ZrAu2", -0.6322, 0.0243, "I4/mmm", "Kim, G., Meschel, S., Nash, P. et al. Experimental formation enthalpies for intermetallic phases and other inorganic compounds. Sci Data 4, 170162 (2017). https://doi.org/10.1038/sdata.2017.162", "mp-1018103"], ["Zr14Au11", -0.4887, 0.0315, "P12/m1", "Kim, G., Meschel, S., Nash, P. et al. Experimental formation enthalpies for intermetallic phases and other inorganic compounds. Sci Data 4, 170162 (2017). https://doi.org/10.1038/sdata.2017.162", null], ["Zr3Au", -0.3117, 0.0199, "Pm-3n", "Kim, G., Meschel, S., Nash, P. et al. Experimental formation enthalpies for intermetallic phases and other inorganic compounds. Sci Data 4, 170162 (2017). https://doi.org/10.1038/sdata.2017.162", "mp-11263"], ["HfAu3", -0.5676, 0.0274, "Pmmn", "Kim, G., Meschel, S., Nash, P. et al. Experimental formation enthalpies for intermetallic phases and other inorganic compounds. Sci Data 4, 170162 (2017). https://doi.org/10.1038/sdata.2017.162", "mp-1079296"], ["HfAu2", -0.6424, 0.0219, "I4/mmm", "Kim, G., Meschel, S., Nash, P. et al. Experimental formation enthalpies for intermetallic phases and other inorganic compounds. Sci Data 4, 170162 (2017). https://doi.org/10.1038/sdata.2017.162", "mp-1018153"], ["HfAu", -0.5911, 0.0134, "P4/nmm", "Kim, G., Meschel, S., Nash, P. et al. Experimental formation enthalpies for intermetallic phases and other inorganic compounds. Sci Data 4, 170162 (2017). https://doi.org/10.1038/sdata.2017.162", "mp-1007755"], ["Hf2Au", -0.4224, 0.0429, "I4/mmm", "Kim, G., Meschel, S., Nash, P. et al. Experimental formation enthalpies for intermetallic phases and other inorganic compounds. Sci Data 4, 170162 (2017). https://doi.org/10.1038/sdata.2017.162", "mp-30383"], ["VAu4", -0.1015, 0.0259, null, "Kim, G., Meschel, S., Nash, P. et al. Experimental formation enthalpies for intermetallic phases and other inorganic compounds. Sci Data 4, 170162 (2017). https://doi.org/10.1038/sdata.2017.162", "mp-1069697"], ["VAu2", -0.1075, 0.0358, null, "Kim, G., Meschel, S., Nash, P. et al. Experimental formation enthalpies for intermetallic phases and other inorganic compounds. Sci Data 4, 170162 (2017). https://doi.org/10.1038/sdata.2017.162", "mp-30423"], ["V4Au", -0.1009, 0.0134, null, "Kim, G., Meschel, S., Nash, P. et al. Experimental formation enthalpies for intermetallic phases and other inorganic compounds. Sci Data 4, 170162 (2017). https://doi.org/10.1038/sdata.2017.162", null], ["NbAu2", -0.1385, 0.0211, null, "Kim, G., Meschel, S., Nash, P. et al. Experimental formation enthalpies for intermetallic phases and other inorganic compounds. Sci Data 4, 170162 (2017). https://doi.org/10.1038/sdata.2017.162", "mp-1606"], ["Ta3Au2", -0.2131, 0.0229, null, "Kim, G., Meschel, S., Nash, P. et al. Experimental formation enthalpies for intermetallic phases and other inorganic compounds. Sci Data 4, 170162 (2017). https://doi.org/10.1038/sdata.2017.162", null], ["CeNi", -0.314, 0.0145, "Cmcm", "Kim, G., Meschel, S., Nash, P. et al. Experimental formation enthalpies for intermetallic phases and other inorganic compounds. Sci Data 4, 170162 (2017). https://doi.org/10.1038/sdata.2017.162", "mp-21188"], ["Ce17Ni83", -0.2912, 0.0135, "P6/mmm", "Kim, G., Meschel, S., Nash, P. et al. Experimental formation enthalpies for intermetallic phases and other inorganic compounds. Sci Data 4, 170162 (2017). https://doi.org/10.1038/sdata.2017.162", null], ["CeRu2", -0.2892, 0.0155, "Fd-3m", "Kim, G., Meschel, S., Nash, P. et al. Experimental formation enthalpies for intermetallic phases and other inorganic compounds. Sci Data 4, 170162 (2017). https://doi.org/10.1038/sdata.2017.162", "mp-607"], ["CeRh2", -0.6892, 0.0238, "Fd-3m", "Kim, G., Meschel, S., Nash, P. et al. Experimental formation enthalpies for intermetallic phases and other inorganic compounds. Sci Data 4, 170162 (2017). https://doi.org/10.1038/sdata.2017.162", "mp-951"], ["CeRh3", -0.5721, 0.0166, "Pm-3m", "Kim, G., Meschel, S., Nash, P. et al. Experimental formation enthalpies for intermetallic phases and other inorganic compounds. Sci Data 4, 170162 (2017). https://doi.org/10.1038/sdata.2017.162", "mp-1518"], ["Ce14Rh11", -0.7307, 0.0197, "Pnma", "Kim, G., Meschel, S., Nash, P. et al. Experimental formation enthalpies for intermetallic phases and other inorganic compounds. Sci Data 4, 170162 (2017). https://doi.org/10.1038/sdata.2017.162", null], ["CePd", -0.8115, 0.0155, "Cmcm", "Kim, G., Meschel, S., Nash, P. et al. Experimental formation enthalpies for intermetallic phases and other inorganic compounds. Sci Data 4, 170162 (2017). https://doi.org/10.1038/sdata.2017.162", "mp-1018086"], ["CePd3", -0.7566, 0.0394, "Pm-3m", "Kim, G., Meschel, S., Nash, P. et al. Experimental formation enthalpies for intermetallic phases and other inorganic compounds. Sci Data 4, 170162 (2017). https://doi.org/10.1038/sdata.2017.162", "mp-2092"], ["CeIr2", -0.7649, 0.029, "Fd-3m", "Kim, G., Meschel, S., Nash, P. et al. Experimental formation enthalpies for intermetallic phases and other inorganic compounds. Sci Data 4, 170162 (2017). https://doi.org/10.1038/sdata.2017.162", "mp-582"], ["CePt", -1.0758, 0.0415, "Cmcm", "Kim, G., Meschel, S., Nash, P. et al. Experimental formation enthalpies for intermetallic phases and other inorganic compounds. Sci Data 4, 170162 (2017). https://doi.org/10.1038/sdata.2017.162", "mp-21245"], ["CePt2", -0.939, 0.0363, "Fd-3m", "Kim, G., Meschel, S., Nash, P. et al. Experimental formation enthalpies for intermetallic phases and other inorganic compounds. Sci Data 4, 170162 (2017). https://doi.org/10.1038/sdata.2017.162", "mp-2109"], ["Ce7Cu43", -0.2166, 0.0249, "Pnma", "Kim, G., Meschel, S., Nash, P. et al. Experimental formation enthalpies for intermetallic phases and other inorganic compounds. Sci Data 4, 170162 (2017). https://doi.org/10.1038/sdata.2017.162", null], ["CeCu2", -0.2197, 0.0311, "Imma", "Kim, G., Meschel, S., Nash, P. et al. Experimental formation enthalpies for intermetallic phases and other inorganic compounds. Sci Data 4, 170162 (2017). https://doi.org/10.1038/sdata.2017.162", "mp-2801"], ["TiCo", -0.428, 0.0093, "Pm-3m", "Kim, G., Meschel, S., Nash, P. et al. Experimental formation enthalpies for intermetallic phases and other inorganic compounds. Sci Data 4, 170162 (2017). https://doi.org/10.1038/sdata.2017.162", "mp-823"], ["ZrCo2", -0.371, 0.0062, "Fd-3m", "Kim, G., Meschel, S., Nash, P. et al. Experimental formation enthalpies for intermetallic phases and other inorganic compounds. Sci Data 4, 170162 (2017). https://doi.org/10.1038/sdata.2017.162", "mp-929"], ["ZrCo", -0.371, 0.0073, "Pm-3m", "Kim, G., Meschel, S., Nash, P. et al. Experimental formation enthalpies for intermetallic phases and other inorganic compounds. Sci Data 4, 170162 (2017). https://doi.org/10.1038/sdata.2017.162", "mp-2283"], ["Zr2Co", -0.2736, 0.0104, "I4/mcm", "Kim, G., Meschel, S., Nash, P. et al. Experimental formation enthalpies for intermetallic phases and other inorganic compounds. Sci Data 4, 170162 (2017). https://doi.org/10.1038/sdata.2017.162", "mp-628"], ["HfCo2", -0.4084, 0.0093, "Fd-3m", "Kim, G., Meschel, S., Nash, P. et al. Experimental formation enthalpies for intermetallic phases and other inorganic compounds. Sci Data 4, 170162 (2017). https://doi.org/10.1038/sdata.2017.162", "mp-2337"], ["HfCo", -0.4436, 0.0114, "Pm-3m", "Kim, G., Meschel, S., Nash, P. et al. Experimental formation enthalpies for intermetallic phases and other inorganic compounds. Sci Data 4, 170162 (2017). https://doi.org/10.1038/sdata.2017.162", "mp-2027"], ["ScCu4", -0.1451, 0.0045, null, "Kim, G., Meschel, S., Nash, P. et al. Experimental formation enthalpies for intermetallic phases and other inorganic compounds. Sci Data 4, 170162 (2017). https://doi.org/10.1038/sdata.2017.162", null], ["ScCu2", -0.18, 0.0118, "I4/mmm", "Kim, G., Meschel, S., Nash, P. et al. Experimental formation enthalpies for intermetallic phases and other inorganic compounds. Sci Data 4, 170162 (2017). https://doi.org/10.1038/sdata.2017.162", "mp-1018149"], ["ScCu", -0.2161, 0.0133, "Pm-3m", "Kim, G., Meschel, S., Nash, P. et al. Experimental formation enthalpies for intermetallic phases and other inorganic compounds. Sci Data 4, 170162 (2017). https://doi.org/10.1038/sdata.2017.162", "mp-1169"], ["YCu4", -0.1662, 0.0065, "P6/mmm", "Kim, G., Meschel, S., Nash, P. et al. Experimental formation enthalpies for intermetallic phases and other inorganic compounds. Sci Data 4, 170162 (2017). https://doi.org/10.1038/sdata.2017.162", null], ["YCu2", -0.2021, 0.0031, "Imma", "Kim, G., Meschel, S., Nash, P. et al. Experimental formation enthalpies for intermetallic phases and other inorganic compounds. Sci Data 4, 170162 (2017). https://doi.org/10.1038/sdata.2017.162", "mp-2698"], ["YCu", -0.2004, 0.0023, "Pm-3m", "Kim, G., Meschel, S., Nash, P. et al. Experimental formation enthalpies for intermetallic phases and other inorganic compounds. Sci Data 4, 170162 (2017). https://doi.org/10.1038/sdata.2017.162", "mp-712"], ["La7Cu43", -0.1027, 0.0181, "Pnma", "Kim, G., Meschel, S., Nash, P. et al. Experimental formation enthalpies for intermetallic phases and other inorganic compounds. Sci Data 4, 170162 (2017). https://doi.org/10.1038/sdata.2017.162", null], ["LaCu2", -0.1675, 0.0165, "P6/mmm", "Kim, G., Meschel, S., Nash, P. et al. Experimental formation enthalpies for intermetallic phases and other inorganic compounds. Sci Data 4, 170162 (2017). https://doi.org/10.1038/sdata.2017.162", "mp-2051"], ["Pr7Cu43", -0.1171, 0.028, "Pnma", "Kim, G., Meschel, S., Nash, P. et al. Experimental formation enthalpies for intermetallic phases and other inorganic compounds. Sci Data 4, 170162 (2017). https://doi.org/10.1038/sdata.2017.162", null], ["PrCu2", -0.1503, 0.0269, "Imma", "Kim, G., Meschel, S., Nash, P. et al. Experimental formation enthalpies for intermetallic phases and other inorganic compounds. Sci Data 4, 170162 (2017). https://doi.org/10.1038/sdata.2017.162", "mp-1071904"], ["Nd7Cu43", -0.1378, 0.0321, "Pnma", "Kim, G., Meschel, S., Nash, P. et al. Experimental formation enthalpies for intermetallic phases and other inorganic compounds. Sci Data 4, 170162 (2017). https://doi.org/10.1038/sdata.2017.162", null], ["NdCu2", -0.1752, 0.028, "Imma", "Kim, G., Meschel, S., Nash, P. et al. Experimental formation enthalpies for intermetallic phases and other inorganic compounds. Sci Data 4, 170162 (2017). https://doi.org/10.1038/sdata.2017.162", "mp-11852"], ["TiCu", -0.0996, 0.0038, null, "Kim, G., Meschel, S., Nash, P. et al. Experimental formation enthalpies for intermetallic phases and other inorganic compounds. Sci Data 4, 170162 (2017). https://doi.org/10.1038/sdata.2017.162", "mp-2078"], ["ZrCu3", -0.1458, 0.0129, null, "Kim, G., Meschel, S., Nash, P. et al. Experimental formation enthalpies for intermetallic phases and other inorganic compounds. Sci Data 4, 170162 (2017). https://doi.org/10.1038/sdata.2017.162", null], ["Zr2Cu3", -0.1276, 0.0025, null, "Kim, G., Meschel, S., Nash, P. et al. Experimental formation enthalpies for intermetallic phases and other inorganic compounds. Sci Data 4, 170162 (2017). https://doi.org/10.1038/sdata.2017.162", null], ["ZrCu", -0.0938, 0.0122, null, "Kim, G., Meschel, S., Nash, P. et al. Experimental formation enthalpies for intermetallic phases and other inorganic compounds. Sci Data 4, 170162 (2017). https://doi.org/10.1038/sdata.2017.162", "mp-1080022"], ["Zr2Cu", -0.1135, 0.0072, null, "Kim, G., Meschel, S., Nash, P. et al. Experimental formation enthalpies for intermetallic phases and other inorganic compounds. Sci Data 4, 170162 (2017). https://doi.org/10.1038/sdata.2017.162", "mp-193"], ["HfCu4", -0.1415, 0.0025, null, "Kim, G., Meschel, S., Nash, P. et al. Experimental formation enthalpies for intermetallic phases and other inorganic compounds. Sci Data 4, 170162 (2017). https://doi.org/10.1038/sdata.2017.162", null], ["Hf2Cu3", -0.131, 0.0051, null, "Kim, G., Meschel, S., Nash, P. et al. Experimental formation enthalpies for intermetallic phases and other inorganic compounds. Sci Data 4, 170162 (2017). https://doi.org/10.1038/sdata.2017.162", null], ["Hf2Cu", -0.1578, 0.0031, null, "Kim, G., Meschel, S., Nash, P. et al. Experimental formation enthalpies for intermetallic phases and other inorganic compounds. Sci Data 4, 170162 (2017). https://doi.org/10.1038/sdata.2017.162", "mp-30581"], ["DyNi", -0.3648, 0.0155, "Pnma", "Kim, G., Meschel, S., Nash, P. et al. Experimental formation enthalpies for intermetallic phases and other inorganic compounds. Sci Data 4, 170162 (2017). https://doi.org/10.1038/sdata.2017.162", "mp-2738"], ["Dy17Ni83", -0.284, 0.0073, "P6/mmm", "Kim, G., Meschel, S., Nash, P. et al. Experimental formation enthalpies for intermetallic phases and other inorganic compounds. Sci Data 4, 170162 (2017). https://doi.org/10.1038/sdata.2017.162", null], ["DyRu2", -0.2829, 0.0093, "P6_3/mmc", "Kim, G., Meschel, S., Nash, P. et al. Experimental formation enthalpies for intermetallic phases and other inorganic compounds. Sci Data 4, 170162 (2017). https://doi.org/10.1038/sdata.2017.162", "mp-1101878"], ["DyRh", -0.7929, 0.0207, "Pm-3m", "Kim, G., Meschel, S., Nash, P. et al. Experimental formation enthalpies for intermetallic phases and other inorganic compounds. Sci Data 4, 170162 (2017). https://doi.org/10.1038/sdata.2017.162", "mp-232"], ["DyRh2", -0.6457, 0.0083, "Fd-3m", "Kim, G., Meschel, S., Nash, P. et al. Experimental formation enthalpies for intermetallic phases and other inorganic compounds. Sci Data 4, 170162 (2017). https://doi.org/10.1038/sdata.2017.162", "mp-1388"], ["Dy7Rh3", -0.5887, 0.0228, null, "Kim, G., Meschel, S., Nash, P. et al. Experimental formation enthalpies for intermetallic phases and other inorganic compounds. Sci Data 4, 170162 (2017). https://doi.org/10.1038/sdata.2017.162", "mp-1105786"], ["DyPd", -0.8633, 0.0207, null, "Kim, G., Meschel, S., Nash, P. et al. Experimental formation enthalpies for intermetallic phases and other inorganic compounds. Sci Data 4, 170162 (2017). https://doi.org/10.1038/sdata.2017.162", "mp-2226"], ["Dy43Pd57", -0.8975, 0.0218, null, "Kim, G., Meschel, S., Nash, P. et al. Experimental formation enthalpies for intermetallic phases and other inorganic compounds. Sci Data 4, 170162 (2017). https://doi.org/10.1038/sdata.2017.162", null], ["DyPd3", -0.7898, 0.0155, null, "Kim, G., Meschel, S., Nash, P. et al. Experimental formation enthalpies for intermetallic phases and other inorganic compounds. Sci Data 4, 170162 (2017). https://doi.org/10.1038/sdata.2017.162", "mp-797"], ["DyIr2", -0.7245, 0.0218, "Fd-3m", "Kim, G., Meschel, S., Nash, P. et al. Experimental formation enthalpies for intermetallic phases and other inorganic compounds. Sci Data 4, 170162 (2017). https://doi.org/10.1038/sdata.2017.162", "mp-1358"], ["DyPt", -1.1338, 0.0187, "Pnma", "Kim, G., Meschel, S., Nash, P. et al. Experimental formation enthalpies for intermetallic phases and other inorganic compounds. Sci Data 4, 170162 (2017). https://doi.org/10.1038/sdata.2017.162", "mp-1078613"], ["DyPt2", -1.0167, 0.029, null, "Kim, G., Meschel, S., Nash, P. et al. Experimental formation enthalpies for intermetallic phases and other inorganic compounds. Sci Data 4, 170162 (2017). https://doi.org/10.1038/sdata.2017.162", "mp-916"], ["DyPt3", -0.8582, 0.0228, null, "Kim, G., Meschel, S., Nash, P. et al. Experimental formation enthalpies for intermetallic phases and other inorganic compounds. Sci Data 4, 170162 (2017). https://doi.org/10.1038/sdata.2017.162", "mp-2465"], ["ErNi", -0.4363, 0.0187, "Pnma", "Kim, G., Meschel, S., Nash, P. et al. Experimental formation enthalpies for intermetallic phases and other inorganic compounds. Sci Data 4, 170162 (2017). https://doi.org/10.1038/sdata.2017.162", "mp-567314"], ["Er17Ni83", -0.3026, 0.0083, "P6/mmm", "Kim, G., Meschel, S., Nash, P. et al. Experimental formation enthalpies for intermetallic phases and other inorganic compounds. Sci Data 4, 170162 (2017). https://doi.org/10.1038/sdata.2017.162", null], ["ErRu2", -0.2715, 0.0135, "P6_3/mmc", "Kim, G., Meschel, S., Nash, P. et al. Experimental formation enthalpies for intermetallic phases and other inorganic compounds. Sci Data 4, 170162 (2017). https://doi.org/10.1038/sdata.2017.162", "mp-569220"], ["ErRh", -0.9058, 0.0176, "Pm-3m", "Kim, G., Meschel, S., Nash, P. et al. Experimental formation enthalpies for intermetallic phases and other inorganic compounds. Sci Data 4, 170162 (2017). https://doi.org/10.1038/sdata.2017.162", "mp-2381"], ["ErRh2", -0.7234, 0.0207, "Fd-3m", "Kim, G., Meschel, S., Nash, P. et al. Experimental formation enthalpies for intermetallic phases and other inorganic compounds. Sci Data 4, 170162 (2017). https://doi.org/10.1038/sdata.2017.162", "mp-1762"], ["ErPd", -0.9442, 0.0228, "Pm-3m", "Kim, G., Meschel, S., Nash, P. et al. Experimental formation enthalpies for intermetallic phases and other inorganic compounds. Sci Data 4, 170162 (2017). https://doi.org/10.1038/sdata.2017.162", "mp-851"], ["Er43Pd57", -0.9805, 0.0187, "R-3", "Kim, G., Meschel, S., Nash, P. et al. Experimental formation enthalpies for intermetallic phases and other inorganic compounds. Sci Data 4, 170162 (2017). https://doi.org/10.1038/sdata.2017.162", null], ["ErPd3", -0.9349, 0.0145, "Pm-3m", "Kim, G., Meschel, S., Nash, P. et al. Experimental formation enthalpies for intermetallic phases and other inorganic compounds. Sci Data 4, 170162 (2017). https://doi.org/10.1038/sdata.2017.162", "mp-2825"], ["ErIr2", -0.7866, 0.0228, "Fd-3m", "Kim, G., Meschel, S., Nash, P. et al. Experimental formation enthalpies for intermetallic phases and other inorganic compounds. Sci Data 4, 170162 (2017). https://doi.org/10.1038/sdata.2017.162", "mp-1495"], ["ErPt", -1.2302, 0.0238, "Pnma", "Kim, G., Meschel, S., Nash, P. et al. Experimental formation enthalpies for intermetallic phases and other inorganic compounds. Sci Data 4, 170162 (2017). https://doi.org/10.1038/sdata.2017.162", "mp-1025444"], ["ErPt2", -1.1173, 0.029, "Fd-3m", "Kim, G., Meschel, S., Nash, P. et al. Experimental formation enthalpies for intermetallic phases and other inorganic compounds. Sci Data 4, 170162 (2017). https://doi.org/10.1038/sdata.2017.162", "mp-480"], ["ErPt3", -0.9701, 0.0187, "Pm-3m", "Kim, G., Meschel, S., Nash, P. et al. Experimental formation enthalpies for intermetallic phases and other inorganic compounds. Sci Data 4, 170162 (2017). https://doi.org/10.1038/sdata.2017.162", "mp-1913"], ["ErIr", -0.8592, 0.0218, "Pm-3m", "Kim, G., Meschel, S., Nash, P. et al. Experimental formation enthalpies for intermetallic phases and other inorganic compounds. Sci Data 4, 170162 (2017). https://doi.org/10.1038/sdata.2017.162", "mp-2713"], ["GdNi", -0.3099, 0.0114, "Cmcm", "Kim, G., Meschel, S., Nash, P. et al. Experimental formation enthalpies for intermetallic phases and other inorganic compounds. Sci Data 4, 170162 (2017). https://doi.org/10.1038/sdata.2017.162", "mp-542632"], ["Gd17Ni83", -0.285, 0.0124, "P6/mmm", "Kim, G., Meschel, S., Nash, P. et al. Experimental formation enthalpies for intermetallic phases and other inorganic compounds. Sci Data 4, 170162 (2017). https://doi.org/10.1038/sdata.2017.162", null], ["GdRu2", -0.2249, 0.0197, "P6_3/mmc", "Kim, G., Meschel, S., Nash, P. et al. Experimental formation enthalpies for intermetallic phases and other inorganic compounds. Sci Data 4, 170162 (2017). https://doi.org/10.1038/sdata.2017.162", "mp-646926"], ["GdRh", -0.7504, 0.0218, "Pm-3m", "Kim, G., Meschel, S., Nash, P. et al. Experimental formation enthalpies for intermetallic phases and other inorganic compounds. Sci Data 4, 170162 (2017). https://doi.org/10.1038/sdata.2017.162", "mp-1742"], ["GdRh2", -0.6778, 0.0166, "Fd-3m", "Kim, G., Meschel, S., Nash, P. et al. Experimental formation enthalpies for intermetallic phases and other inorganic compounds. Sci Data 4, 170162 (2017). https://doi.org/10.1038/sdata.2017.162", "mp-20084"], ["GdPd", -0.8561, 0.0114, "Cmcm", "Kim, G., Meschel, S., Nash, P. et al. Experimental formation enthalpies for intermetallic phases and other inorganic compounds. Sci Data 4, 170162 (2017). https://doi.org/10.1038/sdata.2017.162", "mp-11427"], ["Gd43Pd57", -0.9172, 0.0301, null, "Kim, G., Meschel, S., Nash, P. et al. Experimental formation enthalpies for intermetallic phases and other inorganic compounds. Sci Data 4, 170162 (2017). https://doi.org/10.1038/sdata.2017.162", null], ["GdPd3", -0.826, 0.028, "Pm-3m", "Kim, G., Meschel, S., Nash, P. et al. Experimental formation enthalpies for intermetallic phases and other inorganic compounds. Sci Data 4, 170162 (2017). https://doi.org/10.1038/sdata.2017.162", "mp-21427"], ["GdIr2", -0.71, 0.0228, "Fd-3m", "Kim, G., Meschel, S., Nash, P. et al. Experimental formation enthalpies for intermetallic phases and other inorganic compounds. Sci Data 4, 170162 (2017). https://doi.org/10.1038/sdata.2017.162", null], ["GdPt", -1.1328, 0.029, "Pnma", "Kim, G., Meschel, S., Nash, P. et al. Experimental formation enthalpies for intermetallic phases and other inorganic compounds. Sci Data 4, 170162 (2017). https://doi.org/10.1038/sdata.2017.162", "mp-11428"], ["GdPt2", -1.0364, 0.0269, "Fd-3m", "Kim, G., Meschel, S., Nash, P. et al. Experimental formation enthalpies for intermetallic phases and other inorganic compounds. Sci Data 4, 170162 (2017). https://doi.org/10.1038/sdata.2017.162", "mp-1422"], ["Hf11Ni39", -0.4571, 0.0155, "C12/m1", "Kim, G., Meschel, S., Nash, P. et al. Experimental formation enthalpies for intermetallic phases and other inorganic compounds. Sci Data 4, 170162 (2017). https://doi.org/10.1038/sdata.2017.162", null], ["HfNi", -0.5006, 0.0104, null, "Kim, G., Meschel, S., Nash, P. et al. Experimental formation enthalpies for intermetallic phases and other inorganic compounds. Sci Data 4, 170162 (2017). https://doi.org/10.1038/sdata.2017.162", "mp-1018056"], ["HfNi3", -0.4954, 0.0145, "P6_3/mmc", "Kim, G., Meschel, S., Nash, P. et al. Experimental formation enthalpies for intermetallic phases and other inorganic compounds. Sci Data 4, 170162 (2017). https://doi.org/10.1038/sdata.2017.162", "mp-12174"], ["HfPt", -1.1784, 0.0684, "Cmcm", "Kim, G., Meschel, S., Nash, P. et al. Experimental formation enthalpies for intermetallic phases and other inorganic compounds. Sci Data 4, 170162 (2017). https://doi.org/10.1038/sdata.2017.162", "mp-1007691"], ["HfPd3", -0.9172, 0.0145, null, "Kim, G., Meschel, S., Nash, P. et al. Experimental formation enthalpies for intermetallic phases and other inorganic compounds. Sci Data 4, 170162 (2017). https://doi.org/10.1038/sdata.2017.162", "mp-11453"], ["HfPd", -0.7203, 0.0176, null, "Kim, G., Meschel, S., Nash, P. et al. Experimental formation enthalpies for intermetallic phases and other inorganic compounds. Sci Data 4, 170162 (2017). https://doi.org/10.1038/sdata.2017.162", null], ["HfRh", -0.9929, 0.0228, "Pm-3m", "Kim, G., Meschel, S., Nash, P. et al. Experimental formation enthalpies for intermetallic phases and other inorganic compounds. Sci Data 4, 170162 (2017). https://doi.org/10.1038/sdata.2017.162", "mp-11457"], ["HfIr", -1.0022, 0.0497, "Pmma", "Kim, G., Meschel, S., Nash, P. et al. Experimental formation enthalpies for intermetallic phases and other inorganic compounds. Sci Data 4, 170162 (2017). https://doi.org/10.1038/sdata.2017.162", null], ["HoNi", -0.4322, 0.0145, "Pnma", "Kim, G., Meschel, S., Nash, P. et al. Experimental formation enthalpies for intermetallic phases and other inorganic compounds. Sci Data 4, 170162 (2017). https://doi.org/10.1038/sdata.2017.162", "mp-11871"], ["Ho17Ni83", -0.3099, 0.0083, "P6/mmm", "Kim, G., Meschel, S., Nash, P. et al. Experimental formation enthalpies for intermetallic phases and other inorganic compounds. Sci Data 4, 170162 (2017). https://doi.org/10.1038/sdata.2017.162", null], ["HoRu2", -0.2778, 0.0135, "P6_3/mmc", "Kim, G., Meschel, S., Nash, P. et al. Experimental formation enthalpies for intermetallic phases and other inorganic compounds. Sci Data 4, 170162 (2017). https://doi.org/10.1038/sdata.2017.162", "mp-1102089"], ["HoRh", -0.9038, 0.0238, "Pm-3m", "Kim, G., Meschel, S., Nash, P. et al. Experimental formation enthalpies for intermetallic phases and other inorganic compounds. Sci Data 4, 170162 (2017). https://doi.org/10.1038/sdata.2017.162", "mp-2163"], ["HoRh2", -0.7296, 0.0155, "Fd-3m", "Kim, G., Meschel, S., Nash, P. et al. Experimental formation enthalpies for intermetallic phases and other inorganic compounds. Sci Data 4, 170162 (2017). https://doi.org/10.1038/sdata.2017.162", "mp-546"], ["Ho3Rh2", -0.7607, 0.0207, "I4/mcm", "Kim, G., Meschel, S., Nash, P. et al. Experimental formation enthalpies for intermetallic phases and other inorganic compounds. Sci Data 4, 170162 (2017). https://doi.org/10.1038/sdata.2017.162", "mp-1200753"], ["HoPd", -0.9483, 0.0228, "Pnma", "Kim, G., Meschel, S., Nash, P. et al. Experimental formation enthalpies for intermetallic phases and other inorganic compounds. Sci Data 4, 170162 (2017). https://doi.org/10.1038/sdata.2017.162", "mp-1087502"], ["Ho43Pd57", -0.9763, 0.0218, null, "Kim, G., Meschel, S., Nash, P. et al. Experimental formation enthalpies for intermetallic phases and other inorganic compounds. Sci Data 4, 170162 (2017). https://doi.org/10.1038/sdata.2017.162", null], ["HoPd3", -0.9058, 0.0238, "Pm-3m", "Kim, G., Meschel, S., Nash, P. et al. Experimental formation enthalpies for intermetallic phases and other inorganic compounds. Sci Data 4, 170162 (2017). https://doi.org/10.1038/sdata.2017.162", "mp-1979"], ["HoIr2", -0.7711, 0.0207, "Fd-3m", "Kim, G., Meschel, S., Nash, P. et al. Experimental formation enthalpies for intermetallic phases and other inorganic compounds. Sci Data 4, 170162 (2017). https://doi.org/10.1038/sdata.2017.162", "mp-928"], ["HoPt", -1.2624, 0.0529, "Pnma", "Kim, G., Meschel, S., Nash, P. et al. Experimental formation enthalpies for intermetallic phases and other inorganic compounds. Sci Data 4, 170162 (2017). https://doi.org/10.1038/sdata.2017.162", "mp-1079180"], ["HoPt2", -1.1048, 0.0497, "Fd-3m", "Kim, G., Meschel, S., Nash, P. et al. Experimental formation enthalpies for intermetallic phases and other inorganic compounds. Sci Data 4, 170162 (2017). https://doi.org/10.1038/sdata.2017.162", "mp-2579"], ["HoPt3", -0.9877, 0.0238, "Pm-3m", "Kim, G., Meschel, S., Nash, P. et al. Experimental formation enthalpies for intermetallic phases and other inorganic compounds. Sci Data 4, 170162 (2017). https://doi.org/10.1038/sdata.2017.162", "mp-195"], ["HoIr", -0.8364, 0.0238, "Pm-3m", "Kim, G., Meschel, S., Nash, P. et al. Experimental formation enthalpies for intermetallic phases and other inorganic compounds. Sci Data 4, 170162 (2017). https://doi.org/10.1038/sdata.2017.162", "mp-11476"], ["LaIr2", -0.6519, 0.0228, "Fd-3m", "Kim, G., Meschel, S., Nash, P. et al. Experimental formation enthalpies for intermetallic phases and other inorganic compounds. Sci Data 4, 170162 (2017). https://doi.org/10.1038/sdata.2017.162", "mp-1463"], ["LaIr3", -0.5151, 0.0228, "R-3m", "Kim, G., Meschel, S., Nash, P. et al. Experimental formation enthalpies for intermetallic phases and other inorganic compounds. Sci Data 4, 170162 (2017). https://doi.org/10.1038/sdata.2017.162", "mp-1102848"], ["PrIr2", -0.7328, 0.029, "Fd-3m", "Kim, G., Meschel, S., Nash, P. et al. Experimental formation enthalpies for intermetallic phases and other inorganic compounds. Sci Data 4, 170162 (2017). https://doi.org/10.1038/sdata.2017.162", "mp-946"], ["TbIr2", -0.7317, 0.0269, "Fd-3m", "Kim, G., Meschel, S., Nash, P. et al. Experimental formation enthalpies for intermetallic phases and other inorganic compounds. Sci Data 4, 170162 (2017). https://doi.org/10.1038/sdata.2017.162", "mp-2725"], ["LuIr", -0.8861, 0.0497, "Pm-3m", "Kim, G., Meschel, S., Nash, P. et al. Experimental formation enthalpies for intermetallic phases and other inorganic compounds. Sci Data 4, 170162 (2017). https://doi.org/10.1038/sdata.2017.162", "mp-1529"], ["LuIr2", -0.7359, 0.0124, "Fd-3m", "Kim, G., Meschel, S., Nash, P. et al. Experimental formation enthalpies for intermetallic phases and other inorganic compounds. Sci Data 4, 170162 (2017). https://doi.org/10.1038/sdata.2017.162", "mp-1761"], ["YIr", -0.683, 0.0394, "Pm-3m", "Kim, G., Meschel, S., Nash, P. et al. Experimental formation enthalpies for intermetallic phases and other inorganic compounds. Sci Data 4, 170162 (2017). https://doi.org/10.1038/sdata.2017.162", "mp-30746"], ["YIr2", -0.6156, 0.029, "Fd-3m", "Kim, G., Meschel, S., Nash, P. et al. Experimental formation enthalpies for intermetallic phases and other inorganic compounds. Sci Data 4, 170162 (2017). https://doi.org/10.1038/sdata.2017.162", "mp-2762"], ["ZrIr", -0.8882, 0.0404, "Pm-3m", "Kim, G., Meschel, S., Nash, P. et al. Experimental formation enthalpies for intermetallic phases and other inorganic compounds. Sci Data 4, 170162 (2017). https://doi.org/10.1038/sdata.2017.162", "mp-11484"], ["TiIr", -0.8737, 0.0394, "Pm-3m", "Kim, G., Meschel, S., Nash, P. et al. Experimental formation enthalpies for intermetallic phases and other inorganic compounds. Sci Data 4, 170162 (2017). https://doi.org/10.1038/sdata.2017.162", "mp-12594"], ["La3Ni", -0.1358, 0.0052, "Pnma", "Kim, G., Meschel, S., Nash, P. et al. Experimental formation enthalpies for intermetallic phases and other inorganic compounds. Sci Data 4, 170162 (2017). https://doi.org/10.1038/sdata.2017.162", "mp-1189497"], ["LaNi", -0.257, 0.0114, "Cmcm", "Kim, G., Meschel, S., Nash, P. et al. Experimental formation enthalpies for intermetallic phases and other inorganic compounds. Sci Data 4, 170162 (2017). https://doi.org/10.1038/sdata.2017.162", "mp-1064719"], ["La17Ni83", -0.2726, 0.0477, "P6/mmm", "Kim, G., Meschel, S., Nash, P. et al. Experimental formation enthalpies for intermetallic phases and other inorganic compounds. Sci Data 4, 170162 (2017). https://doi.org/10.1038/sdata.2017.162", null], ["LaRu2", -0.1068, 0.029, "Fd-3m", "Kim, G., Meschel, S., Nash, P. et al. Experimental formation enthalpies for intermetallic phases and other inorganic compounds. Sci Data 4, 170162 (2017). https://doi.org/10.1038/sdata.2017.162", "mp-2019"], ["LaRh", -0.5835, 0.0238, "Cmcm", "Kim, G., Meschel, S., Nash, P. et al. Experimental formation enthalpies for intermetallic phases and other inorganic compounds. Sci Data 4, 170162 (2017). https://doi.org/10.1038/sdata.2017.162", "mp-1002107"], ["LaRh2", -0.5959, 0.0176, "Fd-3m", "Kim, G., Meschel, S., Nash, P. et al. Experimental formation enthalpies for intermetallic phases and other inorganic compounds. Sci Data 4, 170162 (2017). https://doi.org/10.1038/sdata.2017.162", "mp-1702"], ["LaPd", -0.7898, 0.0187, "Cmcm", "Kim, G., Meschel, S., Nash, P. et al. Experimental formation enthalpies for intermetallic phases and other inorganic compounds. Sci Data 4, 170162 (2017). https://doi.org/10.1038/sdata.2017.162", "mp-1002115"], ["LaPd3", -0.7991, 0.0228, "Pm-3m", "Kim, G., Meschel, S., Nash, P. et al. Experimental formation enthalpies for intermetallic phases and other inorganic compounds. Sci Data 4, 170162 (2017). https://doi.org/10.1038/sdata.2017.162", "mp-674"], ["LaOs2", -0.0933, 0.0114, "P6_3/mmc", "Kim, G., Meschel, S., Nash, P. et al. Experimental formation enthalpies for intermetallic phases and other inorganic compounds. Sci Data 4, 170162 (2017). https://doi.org/10.1038/sdata.2017.162", "mp-1102043"], ["LaPt2", -0.9328, 0.0301, "Fd-3m", "Kim, G., Meschel, S., Nash, P. et al. Experimental formation enthalpies for intermetallic phases and other inorganic compounds. Sci Data 4, 170162 (2017). https://doi.org/10.1038/sdata.2017.162", "mp-912"], ["LaPt", -1.0333, 0.0301, "Cmcm", "Kim, G., Meschel, S., Nash, P. et al. Experimental formation enthalpies for intermetallic phases and other inorganic compounds. Sci Data 4, 170162 (2017). https://doi.org/10.1038/sdata.2017.162", "mp-1002104"], ["LuNi", -0.4902, 0.0228, "Pnma", "Kim, G., Meschel, S., Nash, P. et al. Experimental formation enthalpies for intermetallic phases and other inorganic compounds. Sci Data 4, 170162 (2017). https://doi.org/10.1038/sdata.2017.162", "mp-1078899"], ["Lu17Ni83", -0.3109, 0.0083, "P6/mmm", "Kim, G., Meschel, S., Nash, P. et al. Experimental formation enthalpies for intermetallic phases and other inorganic compounds. Sci Data 4, 170162 (2017). https://doi.org/10.1038/sdata.2017.162", null], ["LuRh2", -0.7058, 0.0332, "Fd-3m", "Kim, G., Meschel, S., Nash, P. et al. Experimental formation enthalpies for intermetallic phases and other inorganic compounds. Sci Data 4, 170162 (2017). https://doi.org/10.1038/sdata.2017.162", "mp-1728"], ["Lu3Rh2", -0.6084, 0.0197, null, "Kim, G., Meschel, S., Nash, P. et al. Experimental formation enthalpies for intermetallic phases and other inorganic compounds. Sci Data 4, 170162 (2017). https://doi.org/10.1038/sdata.2017.162", null], ["LuPd", -0.9846, 0.0145, "Pm-3m", "Kim, G., Meschel, S., Nash, P. et al. Experimental formation enthalpies for intermetallic phases and other inorganic compounds. Sci Data 4, 170162 (2017). https://doi.org/10.1038/sdata.2017.162", "mp-2205"], ["LuPd3", -0.9193, 0.028, "Pm-3m", "Kim, G., Meschel, S., Nash, P. et al. Experimental formation enthalpies for intermetallic phases and other inorganic compounds. Sci Data 4, 170162 (2017). https://doi.org/10.1038/sdata.2017.162", "mp-1158"], ["LuPt", -1.2271, 0.0228, "Pnma", "Kim, G., Meschel, S., Nash, P. et al. Experimental formation enthalpies for intermetallic phases and other inorganic compounds. Sci Data 4, 170162 (2017). https://doi.org/10.1038/sdata.2017.162", "mp-1025438"], ["LuPt3", -0.9245, 0.0238, "Pm-3m", "Kim, G., Meschel, S., Nash, P. et al. Experimental formation enthalpies for intermetallic phases and other inorganic compounds. Sci Data 4, 170162 (2017). https://doi.org/10.1038/sdata.2017.162", "mp-790"], ["Lu43Pd57", -1.0198, 0.0228, null, "Kim, G., Meschel, S., Nash, P. et al. Experimental formation enthalpies for intermetallic phases and other inorganic compounds. Sci Data 4, 170162 (2017). https://doi.org/10.1038/sdata.2017.162", null], ["NbPt3", -0.483, 0.0383, "P2_1/m", "Kim, G., Meschel, S., Nash, P. et al. Experimental formation enthalpies for intermetallic phases and other inorganic compounds. Sci Data 4, 170162 (2017). https://doi.org/10.1038/sdata.2017.162", "mp-12700"], ["NdNi", -0.2591, 0.0155, "Cmcm", "Kim, G., Meschel, S., Nash, P. et al. Experimental formation enthalpies for intermetallic phases and other inorganic compounds. Sci Data 4, 170162 (2017). https://doi.org/10.1038/sdata.2017.162", "mp-999339"], ["Nd17Ni83", -0.2715, 0.0114, "P6/mmm", "Kim, G., Meschel, S., Nash, P. et al. Experimental formation enthalpies for intermetallic phases and other inorganic compounds. Sci Data 4, 170162 (2017). https://doi.org/10.1038/sdata.2017.162", null], ["NdRu2", -0.1948, 0.0124, "Fd-3m", "Kim, G., Meschel, S., Nash, P. et al. Experimental formation enthalpies for intermetallic phases and other inorganic compounds. Sci Data 4, 170162 (2017). https://doi.org/10.1038/sdata.2017.162", "mp-1781"], ["Nd71Ru29", -0.1783, 0.0197, "C12/c1", "Kim, G., Meschel, S., Nash, P. et al. Experimental formation enthalpies for intermetallic phases and other inorganic compounds. Sci Data 4, 170162 (2017). https://doi.org/10.1038/sdata.2017.162", null], ["NdRh", -0.6654, 0.0207, "Cmcm", "Kim, G., Meschel, S., Nash, P. et al. Experimental formation enthalpies for intermetallic phases and other inorganic compounds. Sci Data 4, 170162 (2017). https://doi.org/10.1038/sdata.2017.162", "mp-999335"], ["NdRh2", -0.6208, 0.0114, "Fd-3m", "Kim, G., Meschel, S., Nash, P. et al. Experimental formation enthalpies for intermetallic phases and other inorganic compounds. Sci Data 4, 170162 (2017). https://doi.org/10.1038/sdata.2017.162", "mp-2290"], ["NdRh3", -0.4602, 0.0166, "P6_3/mmc", "Kim, G., Meschel, S., Nash, P. et al. Experimental formation enthalpies for intermetallic phases and other inorganic compounds. Sci Data 4, 170162 (2017). https://doi.org/10.1038/sdata.2017.162", "mp-864699"], ["Nd14Rh11", -0.6208, 0.0259, "Pnma", "Kim, G., Meschel, S., Nash, P. et al. Experimental formation enthalpies for intermetallic phases and other inorganic compounds. Sci Data 4, 170162 (2017). https://doi.org/10.1038/sdata.2017.162", null], ["NdPd", -0.8001, 0.028, "Cmcm", "Kim, G., Meschel, S., Nash, P. et al. Experimental formation enthalpies for intermetallic phases and other inorganic compounds. Sci Data 4, 170162 (2017). https://doi.org/10.1038/sdata.2017.162", "mp-999336"], ["NdPd3", -0.7597, 0.0238, "Pm-3m", "Kim, G., Meschel, S., Nash, P. et al. Experimental formation enthalpies for intermetallic phases and other inorganic compounds. Sci Data 4, 170162 (2017). https://doi.org/10.1038/sdata.2017.162", "mp-2333"], ["NdIr2", -0.7006, 0.0155, "Fd-3m", "Kim, G., Meschel, S., Nash, P. et al. Experimental formation enthalpies for intermetallic phases and other inorganic compounds. Sci Data 4, 170162 (2017). https://doi.org/10.1038/sdata.2017.162", "mp-890"], ["Nd5Ir3", -0.6187, 0.028, "P4/ncc", "Kim, G., Meschel, S., Nash, P. et al. Experimental formation enthalpies for intermetallic phases and other inorganic compounds. Sci Data 4, 170162 (2017). https://doi.org/10.1038/sdata.2017.162", "mp-30522"], ["NdPt", -1.082, 0.0269, "Pnma", "Kim, G., Meschel, S., Nash, P. et al. Experimental formation enthalpies for intermetallic phases and other inorganic compounds. Sci Data 4, 170162 (2017). https://doi.org/10.1038/sdata.2017.162", "mp-1080485"], ["NdPt2", -1.0147, 0.0249, "Fd-3m", "Kim, G., Meschel, S., Nash, P. et al. Experimental formation enthalpies for intermetallic phases and other inorganic compounds. Sci Data 4, 170162 (2017). https://doi.org/10.1038/sdata.2017.162", "mp-2720"], ["Nd17Pt83", -0.57, 0.0321, "P6/mmm", "Kim, G., Meschel, S., Nash, P. et al. Experimental formation enthalpies for intermetallic phases and other inorganic compounds. Sci Data 4, 170162 (2017). https://doi.org/10.1038/sdata.2017.162", null], ["NiPt", -0.0406, 0.0251, "Fm-3m", "Kim, G., Meschel, S., Nash, P. et al. Experimental formation enthalpies for intermetallic phases and other inorganic compounds. Sci Data 4, 170162 (2017). https://doi.org/10.1038/sdata.2017.162", "mp-945"], ["PrNi", -0.2912, 0.0114, "Cmcm", "Kim, G., Meschel, S., Nash, P. et al. Experimental formation enthalpies for intermetallic phases and other inorganic compounds. Sci Data 4, 170162 (2017). https://doi.org/10.1038/sdata.2017.162", "mp-11799"], ["Pr17Ni83", -0.2653, 0.0104, "P6/mmm", "Kim, G., Meschel, S., Nash, P. et al. Experimental formation enthalpies for intermetallic phases and other inorganic compounds. Sci Data 4, 170162 (2017). https://doi.org/10.1038/sdata.2017.162", null], ["SmNi", -0.3773, 0.0073, "Cmcm", "Kim, G., Meschel, S., Nash, P. et al. Experimental formation enthalpies for intermetallic phases and other inorganic compounds. Sci Data 4, 170162 (2017). https://doi.org/10.1038/sdata.2017.162", "mp-999145"], ["Sm17Ni83", -0.284, 0.0052, "P6/mmm", "Kim, G., Meschel, S., Nash, P. et al. Experimental formation enthalpies for intermetallic phases and other inorganic compounds. Sci Data 4, 170162 (2017). https://doi.org/10.1038/sdata.2017.162", null], ["TbNi", -0.3814, 0.0145, "P2_1/m", "Kim, G., Meschel, S., Nash, P. et al. Experimental formation enthalpies for intermetallic phases and other inorganic compounds. Sci Data 4, 170162 (2017). https://doi.org/10.1038/sdata.2017.162", "mp-31139"], ["Tb17Ni83", -0.284, 0.0093, "P6/mmm", "Kim, G., Meschel, S., Nash, P. et al. Experimental formation enthalpies for intermetallic phases and other inorganic compounds. Sci Data 4, 170162 (2017). https://doi.org/10.1038/sdata.2017.162", null], ["TmNi", -0.4809, 0.0166, "Pnma", "Kim, G., Meschel, S., Nash, P. et al. Experimental formation enthalpies for intermetallic phases and other inorganic compounds. Sci Data 4, 170162 (2017). https://doi.org/10.1038/sdata.2017.162", "mp-11525"], ["Tm17Ni83", -0.3016, 0.0073, "P6/mmm", "Kim, G., Meschel, S., Nash, P. et al. Experimental formation enthalpies for intermetallic phases and other inorganic compounds. Sci Data 4, 170162 (2017). https://doi.org/10.1038/sdata.2017.162", null], ["TiNi3", -0.4374, 0.0124, "P6_3/mmc", "Kim, G., Meschel, S., Nash, P. et al. Experimental formation enthalpies for intermetallic phases and other inorganic compounds. Sci Data 4, 170162 (2017). https://doi.org/10.1038/sdata.2017.162", "mp-1409"], ["TiNi", -0.3431, 0.0114, "Pm-3m", "Kim, G., Meschel, S., Nash, P. et al. Experimental formation enthalpies for intermetallic phases and other inorganic compounds. Sci Data 4, 170162 (2017). https://doi.org/10.1038/sdata.2017.162", "mp-571"], ["Zr11Ni39", -0.4208, 0.0073, "C12/m1", "Kim, G., Meschel, S., Nash, P. et al. Experimental formation enthalpies for intermetallic phases and other inorganic compounds. Sci Data 4, 170162 (2017). https://doi.org/10.1038/sdata.2017.162", null], ["ZrNi", -0.5234, 0.0155, "Cmcm", "Kim, G., Meschel, S., Nash, P. et al. Experimental formation enthalpies for intermetallic phases and other inorganic compounds. Sci Data 4, 170162 (2017). https://doi.org/10.1038/sdata.2017.162", "mp-556"], ["Zr2Ni", -0.3234, 0.0093, "I4/mcm", "Kim, G., Meschel, S., Nash, P. et al. Experimental formation enthalpies for intermetallic phases and other inorganic compounds. Sci Data 4, 170162 (2017). https://doi.org/10.1038/sdata.2017.162", "mp-328"], ["VNi3", -0.2249, 0.0104, "I4/mmm", "Kim, G., Meschel, S., Nash, P. et al. Experimental formation enthalpies for intermetallic phases and other inorganic compounds. Sci Data 4, 170162 (2017). https://doi.org/10.1038/sdata.2017.162", "mp-171"], ["TaNi3", -0.2114, 0.0238, "P2_1/m", "Kim, G., Meschel, S., Nash, P. et al. Experimental formation enthalpies for intermetallic phases and other inorganic compounds. Sci Data 4, 170162 (2017). https://doi.org/10.1038/sdata.2017.162", "mp-569776"], ["YOs2", -0.257, 0.029, "P6_3/mmc", "Kim, G., Meschel, S., Nash, P. et al. Experimental formation enthalpies for intermetallic phases and other inorganic compounds. Sci Data 4, 170162 (2017). https://doi.org/10.1038/sdata.2017.162", "mp-570670"], ["TiOs", -0.71, 0.0373, "Pm-3m", "Kim, G., Meschel, S., Nash, P. et al. Experimental formation enthalpies for intermetallic phases and other inorganic compounds. Sci Data 4, 170162 (2017). https://doi.org/10.1038/sdata.2017.162", "mp-291"], ["PrPd", -0.8167, 0.0259, "Cmcm", "Kim, G., Meschel, S., Nash, P. et al. Experimental formation enthalpies for intermetallic phases and other inorganic compounds. Sci Data 4, 170162 (2017). https://doi.org/10.1038/sdata.2017.162", "mp-999291"], ["PrPd2", -0.8571, 0.0321, null, "Kim, G., Meschel, S., Nash, P. et al. Experimental formation enthalpies for intermetallic phases and other inorganic compounds. Sci Data 4, 170162 (2017). https://doi.org/10.1038/sdata.2017.162", null], ["SmPd", -0.854, 0.0207, "Cmcm", "Kim, G., Meschel, S., Nash, P. et al. Experimental formation enthalpies for intermetallic phases and other inorganic compounds. Sci Data 4, 170162 (2017). https://doi.org/10.1038/sdata.2017.162", "mp-31380"], ["Sm43Pd57", -0.9038, 0.0259, "R-3", "Kim, G., Meschel, S., Nash, P. et al. Experimental formation enthalpies for intermetallic phases and other inorganic compounds. Sci Data 4, 170162 (2017). https://doi.org/10.1038/sdata.2017.162", null], ["SmPd3", -0.8592, 0.0259, null, "Kim, G., Meschel, S., Nash, P. et al. Experimental formation enthalpies for intermetallic phases and other inorganic compounds. Sci Data 4, 170162 (2017). https://doi.org/10.1038/sdata.2017.162", "mp-357"], ["TbPd", -0.883, 0.0166, "Cmcm", "Kim, G., Meschel, S., Nash, P. et al. Experimental formation enthalpies for intermetallic phases and other inorganic compounds. Sci Data 4, 170162 (2017). https://doi.org/10.1038/sdata.2017.162", "mp-999124"], ["Tb43Pd57", -0.8861, 0.0145, null, "Kim, G., Meschel, S., Nash, P. et al. Experimental formation enthalpies for intermetallic phases and other inorganic compounds. Sci Data 4, 170162 (2017). https://doi.org/10.1038/sdata.2017.162", null], ["TbPd3", -0.8167, 0.0155, null, "Kim, G., Meschel, S., Nash, P. et al. Experimental formation enthalpies for intermetallic phases and other inorganic compounds. Sci Data 4, 170162 (2017). https://doi.org/10.1038/sdata.2017.162", "mp-2747"], ["TmPd", -0.9597, 0.0207, "Pm-3m", "Kim, G., Meschel, S., Nash, P. et al. Experimental formation enthalpies for intermetallic phases and other inorganic compounds. Sci Data 4, 170162 (2017). https://doi.org/10.1038/sdata.2017.162", "mp-348"], ["TmPd3", -0.8996, 0.0166, "Pm-3m", "Kim, G., Meschel, S., Nash, P. et al. Experimental formation enthalpies for intermetallic phases and other inorganic compounds. Sci Data 4, 170162 (2017). https://doi.org/10.1038/sdata.2017.162", "mp-982"], ["YPd", -0.9836, 0.0394, "Cmcm", "Kim, G., Meschel, S., Nash, P. et al. Experimental formation enthalpies for intermetallic phases and other inorganic compounds. Sci Data 4, 170162 (2017). https://doi.org/10.1038/sdata.2017.162", "mp-1066136"], ["Y43Pd57", -0.9618, 0.0383, "R-3", "Kim, G., Meschel, S., Nash, P. et al. Experimental formation enthalpies for intermetallic phases and other inorganic compounds. Sci Data 4, 170162 (2017). https://doi.org/10.1038/sdata.2017.162", null], ["YPd3", -0.8188, 0.0674, "Pm-3m", "Kim, G., Meschel, S., Nash, P. et al. Experimental formation enthalpies for intermetallic phases and other inorganic compounds. Sci Data 4, 170162 (2017). https://doi.org/10.1038/sdata.2017.162", "mp-559"], ["TiPd3", -0.6737, 0.0093, "P6_3/mmc", "Kim, G., Meschel, S., Nash, P. et al. Experimental formation enthalpies for intermetallic phases and other inorganic compounds. Sci Data 4, 170162 (2017). https://doi.org/10.1038/sdata.2017.162", "mp-1105911"], ["TaPd3", -0.3741, 0.0207, "I4/mmm", "Kim, G., Meschel, S., Nash, P. et al. Experimental formation enthalpies for intermetallic phases and other inorganic compounds. Sci Data 4, 170162 (2017). https://doi.org/10.1038/sdata.2017.162", "mp-30836"], ["UPd3", -0.7638, 0.0093, "P6_3/mmc", "Kim, G., Meschel, S., Nash, P. et al. Experimental formation enthalpies for intermetallic phases and other inorganic compounds. Sci Data 4, 170162 (2017). https://doi.org/10.1038/sdata.2017.162", "mp-30841"], ["TiPd", -0.5524, 0.0187, "Pmma", "Kim, G., Meschel, S., Nash, P. et al. Experimental formation enthalpies for intermetallic phases and other inorganic compounds. Sci Data 4, 170162 (2017). https://doi.org/10.1038/sdata.2017.162", "mp-980094"], ["ZrPd3", -0.8747, 0.0176, null, "Kim, G., Meschel, S., Nash, P. et al. Experimental formation enthalpies for intermetallic phases and other inorganic compounds. Sci Data 4, 170162 (2017). https://doi.org/10.1038/sdata.2017.162", "mp-30842"], ["ZrPd", -0.6851, 0.0114, "Cmcm", "Kim, G., Meschel, S., Nash, P. et al. Experimental formation enthalpies for intermetallic phases and other inorganic compounds. Sci Data 4, 170162 (2017). https://doi.org/10.1038/sdata.2017.162", "mp-13495"], ["PrRu2", -0.1752, 0.0155, "Fd-3m", "Kim, G., Meschel, S., Nash, P. et al. Experimental formation enthalpies for intermetallic phases and other inorganic compounds. Sci Data 4, 170162 (2017). https://doi.org/10.1038/sdata.2017.162", "mp-2665"], ["PrRh2", -0.626, 0.0176, "Fd-3m", "Kim, G., Meschel, S., Nash, P. et al. Experimental formation enthalpies for intermetallic phases and other inorganic compounds. Sci Data 4, 170162 (2017). https://doi.org/10.1038/sdata.2017.162", "mp-2529"], ["PrPt", -1.0717, 0.028, "Pnma", "Kim, G., Meschel, S., Nash, P. et al. Experimental formation enthalpies for intermetallic phases and other inorganic compounds. Sci Data 4, 170162 (2017). https://doi.org/10.1038/sdata.2017.162", "mp-1078557"], ["PrPt2", -0.9691, 0.0249, "Fd-3m", "Kim, G., Meschel, S., Nash, P. et al. Experimental formation enthalpies for intermetallic phases and other inorganic compounds. Sci Data 4, 170162 (2017). https://doi.org/10.1038/sdata.2017.162", "mp-1061"], ["SmPt", -1.1266, 0.0363, "Pnma", "Kim, G., Meschel, S., Nash, P. et al. Experimental formation enthalpies for intermetallic phases and other inorganic compounds. Sci Data 4, 170162 (2017). https://doi.org/10.1038/sdata.2017.162", "mp-1025431"], ["SmPt2", -1.0385, 0.0269, "Fd-3m", "Kim, G., Meschel, S., Nash, P. et al. Experimental formation enthalpies for intermetallic phases and other inorganic compounds. Sci Data 4, 170162 (2017). https://doi.org/10.1038/sdata.2017.162", "mp-1127"], ["TbPt", -1.1991, 0.0301, "Pnma", "Kim, G., Meschel, S., Nash, P. et al. Experimental formation enthalpies for intermetallic phases and other inorganic compounds. Sci Data 4, 170162 (2017). https://doi.org/10.1038/sdata.2017.162", "mp-1079305"], ["TbPt2", -1.0022, 0.0321, "Fd-3m", "Kim, G., Meschel, S., Nash, P. et al. Experimental formation enthalpies for intermetallic phases and other inorganic compounds. Sci Data 4, 170162 (2017). https://doi.org/10.1038/sdata.2017.162", "mp-1697"], ["TbPt3", -0.8872, 0.0301, null, "Kim, G., Meschel, S., Nash, P. et al. Experimental formation enthalpies for intermetallic phases and other inorganic compounds. Sci Data 4, 170162 (2017). https://doi.org/10.1038/sdata.2017.162", "mp-1549"], ["TmPt", -1.2541, 0.0207, "Pnma", "Kim, G., Meschel, S., Nash, P. et al. Experimental formation enthalpies for intermetallic phases and other inorganic compounds. Sci Data 4, 170162 (2017). https://doi.org/10.1038/sdata.2017.162", null], ["TmPt2", -1.1649, 0.0321, "Fd-3m", "Kim, G., Meschel, S., Nash, P. et al. Experimental formation enthalpies for intermetallic phases and other inorganic compounds. Sci Data 4, 170162 (2017). https://doi.org/10.1038/sdata.2017.162", "mp-571271"], ["TmPt3", -0.9442, 0.0218, null, "Kim, G., Meschel, S., Nash, P. et al. Experimental formation enthalpies for intermetallic phases and other inorganic compounds. Sci Data 4, 170162 (2017). https://doi.org/10.1038/sdata.2017.162", "mp-2351"], ["YPt", -1.0779, 0.0238, "Pnma", "Kim, G., Meschel, S., Nash, P. et al. Experimental formation enthalpies for intermetallic phases and other inorganic compounds. Sci Data 4, 170162 (2017). https://doi.org/10.1038/sdata.2017.162", "mp-1025448"], ["YPt3", -0.9007, 0.0207, "Pm-3m", "Kim, G., Meschel, S., Nash, P. et al. Experimental formation enthalpies for intermetallic phases and other inorganic compounds. Sci Data 4, 170162 (2017). https://doi.org/10.1038/sdata.2017.162", "mp-2403"], ["VPt3", -0.284, 0.0311, "I4/mmm", "Kim, G., Meschel, S., Nash, P. et al. Experimental formation enthalpies for intermetallic phases and other inorganic compounds. Sci Data 4, 170162 (2017). https://doi.org/10.1038/sdata.2017.162", "mp-2705"], ["VPt2", -0.3856, 0.0259, "Immm", "Kim, G., Meschel, S., Nash, P. et al. Experimental formation enthalpies for intermetallic phases and other inorganic compounds. Sci Data 4, 170162 (2017). https://doi.org/10.1038/sdata.2017.162", "mp-12108"], ["TiPt", -0.94, 0.029, "Pmma", "Kim, G., Meschel, S., Nash, P. et al. Experimental formation enthalpies for intermetallic phases and other inorganic compounds. Sci Data 4, 170162 (2017). https://doi.org/10.1038/sdata.2017.162", "mp-998949"], ["ZrPt", -1.0789, 0.0187, "Cmcm", "Kim, G., Meschel, S., Nash, P. et al. Experimental formation enthalpies for intermetallic phases and other inorganic compounds. Sci Data 4, 170162 (2017). https://doi.org/10.1038/sdata.2017.162", "mp-1065995"], ["SmRh2", -0.6789, 0.0124, "Fd-3m", "Kim, G., Meschel, S., Nash, P. et al. Experimental formation enthalpies for intermetallic phases and other inorganic compounds. Sci Data 4, 170162 (2017). https://doi.org/10.1038/sdata.2017.162", "mp-840"], ["Sm14Rh11", -0.6892, 0.0104, null, "Kim, G., Meschel, S., Nash, P. et al. Experimental formation enthalpies for intermetallic phases and other inorganic compounds. Sci Data 4, 170162 (2017). https://doi.org/10.1038/sdata.2017.162", null], ["TbRh", -0.7493, 0.0114, "Pm-3m", "Kim, G., Meschel, S., Nash, P. et al. Experimental formation enthalpies for intermetallic phases and other inorganic compounds. Sci Data 4, 170162 (2017). https://doi.org/10.1038/sdata.2017.162", "mp-11561"], ["TbRh2", -0.6675, 0.0155, "Fd-3m", "Kim, G., Meschel, S., Nash, P. et al. Experimental formation enthalpies for intermetallic phases and other inorganic compounds. Sci Data 4, 170162 (2017). https://doi.org/10.1038/sdata.2017.162", "mp-1310"], ["TmRh", -0.9214, 0.0207, "Pm-3m", "Kim, G., Meschel, S., Nash, P. et al. Experimental formation enthalpies for intermetallic phases and other inorganic compounds. Sci Data 4, 170162 (2017). https://doi.org/10.1038/sdata.2017.162", "mp-11564"], ["TmRh2", -0.7566, 0.0207, "Fd-3m", "Kim, G., Meschel, S., Nash, P. et al. Experimental formation enthalpies for intermetallic phases and other inorganic compounds. Sci Data 4, 170162 (2017). https://doi.org/10.1038/sdata.2017.162", "mp-30865"], ["YRh", -0.7887, 0.0352, "Pm-3m", "Kim, G., Meschel, S., Nash, P. et al. Experimental formation enthalpies for intermetallic phases and other inorganic compounds. Sci Data 4, 170162 (2017). https://doi.org/10.1038/sdata.2017.162", "mp-191"], ["YRh2", -0.6778, 0.0135, "Fd-3m", "Kim, G., Meschel, S., Nash, P. et al. Experimental formation enthalpies for intermetallic phases and other inorganic compounds. Sci Data 4, 170162 (2017). https://doi.org/10.1038/sdata.2017.162", "mp-921"], ["ZrRh", -0.8188, 0.0124, null, "Kim, G., Meschel, S., Nash, P. et al. Experimental formation enthalpies for intermetallic phases and other inorganic compounds. Sci Data 4, 170162 (2017). https://doi.org/10.1038/sdata.2017.162", "mp-669917"], ["URh3", -0.7224, 0.0228, "Pm-3m", "Kim, G., Meschel, S., Nash, P. et al. Experimental formation enthalpies for intermetallic phases and other inorganic compounds. Sci Data 4, 170162 (2017). https://doi.org/10.1038/sdata.2017.162", "mp-1150"], ["TiRh", -0.7711, 0.0083, "P12/m1", "Kim, G., Meschel, S., Nash, P. et al. Experimental formation enthalpies for intermetallic phases and other inorganic compounds. Sci Data 4, 170162 (2017). https://doi.org/10.1038/sdata.2017.162", "mp-2583"], ["TbRu2", -0.2446, 0.0176, "P6_3/mmc", "Kim, G., Meschel, S., Nash, P. et al. Experimental formation enthalpies for intermetallic phases and other inorganic compounds. Sci Data 4, 170162 (2017). https://doi.org/10.1038/sdata.2017.162", "mp-1101970"], ["Tb71Ru29", -0.3099, 0.0197, null, "Kim, G., Meschel, S., Nash, P. et al. Experimental formation enthalpies for intermetallic phases and other inorganic compounds. Sci Data 4, 170162 (2017). https://doi.org/10.1038/sdata.2017.162", null], ["Y71Ru29", -0.2829, 0.0321, "C12/c1", "Kim, G., Meschel, S., Nash, P. et al. Experimental formation enthalpies for intermetallic phases and other inorganic compounds. Sci Data 4, 170162 (2017). https://doi.org/10.1038/sdata.2017.162", null], ["ZrRu", -0.712, 0.0352, "Pm-3m", "Kim, G., Meschel, S., Nash, P. et al. Experimental formation enthalpies for intermetallic phases and other inorganic compounds. Sci Data 4, 170162 (2017). https://doi.org/10.1038/sdata.2017.162", "mp-214"], ["TiRu", -0.798, 0.0383, "Pm-3m", "Kim, G., Meschel, S., Nash, P. et al. Experimental formation enthalpies for intermetallic phases and other inorganic compounds. Sci Data 4, 170162 (2017). https://doi.org/10.1038/sdata.2017.162", "mp-592"], ["URu3", -0.3213, 0.0124, "Pm-3m", "Kim, G., Meschel, S., Nash, P. et al. Experimental formation enthalpies for intermetallic phases and other inorganic compounds. Sci Data 4, 170162 (2017). https://doi.org/10.1038/sdata.2017.162", "mp-1263"], ["HfRu", -0.9514, 0.0539, "Pm-3m", "Kim, G., Meschel, S., Nash, P. et al. Experimental formation enthalpies for intermetallic phases and other inorganic compounds. Sci Data 4, 170162 (2017). https://doi.org/10.1038/sdata.2017.162", "mp-2802"], ["ScFe2", -0.1161, 0.0124, "P6_3/mmc", "Kim, G., Meschel, S., Nash, P. et al. Experimental formation enthalpies for intermetallic phases and other inorganic compounds. Sci Data 4, 170162 (2017). https://doi.org/10.1038/sdata.2017.162", "mp-1190697"], ["ScCo2", -0.3368, 0.0218, "Fd-3m", "Kim, G., Meschel, S., Nash, P. et al. Experimental formation enthalpies for intermetallic phases and other inorganic compounds. Sci Data 4, 170162 (2017). https://doi.org/10.1038/sdata.2017.162", "mp-253"], ["Sc2Co", -0.2767, 0.0197, "I4/mcm", "Kim, G., Meschel, S., Nash, P. et al. Experimental formation enthalpies for intermetallic phases and other inorganic compounds. Sci Data 4, 170162 (2017). https://doi.org/10.1038/sdata.2017.162", "mp-30562"], ["ScNi", -0.4633, 0.0238, "Pm-3m", "Kim, G., Meschel, S., Nash, P. et al. Experimental formation enthalpies for intermetallic phases and other inorganic compounds. Sci Data 4, 170162 (2017). https://doi.org/10.1038/sdata.2017.162", "mp-11521"], ["ScNi2", -0.4457, 0.0238, "Fd-3m", "Kim, G., Meschel, S., Nash, P. et al. Experimental formation enthalpies for intermetallic phases and other inorganic compounds. Sci Data 4, 170162 (2017). https://doi.org/10.1038/sdata.2017.162", "mp-850"], ["ScRu", -0.4612, 0.0228, "Pm-3m", "Kim, G., Meschel, S., Nash, P. et al. Experimental formation enthalpies for intermetallic phases and other inorganic compounds. Sci Data 4, 170162 (2017). https://doi.org/10.1038/sdata.2017.162", "mp-30867"], ["ScRh", -0.9794, 0.0155, "Pm-3m", "Kim, G., Meschel, S., Nash, P. et al. Experimental formation enthalpies for intermetallic phases and other inorganic compounds. Sci Data 4, 170162 (2017). https://doi.org/10.1038/sdata.2017.162", "mp-1780"], ["ScIr", -0.9297, 0.0311, "Pm-3m", "Kim, G., Meschel, S., Nash, P. et al. Experimental formation enthalpies for intermetallic phases and other inorganic compounds. Sci Data 4, 170162 (2017). https://doi.org/10.1038/sdata.2017.162", "mp-1129"], ["ScRh3", -0.5358, 0.0145, "Pm-3m", "Kim, G., Meschel, S., Nash, P. et al. Experimental formation enthalpies for intermetallic phases and other inorganic compounds. Sci Data 4, 170162 (2017). https://doi.org/10.1038/sdata.2017.162", "mp-635"], ["ScPd", -0.9255, 0.0228, "Pm-3m", "Kim, G., Meschel, S., Nash, P. et al. Experimental formation enthalpies for intermetallic phases and other inorganic compounds. Sci Data 4, 170162 (2017). https://doi.org/10.1038/sdata.2017.162", "mp-2781"], ["ScIr2", -0.6871, 0.0135, "Fd-3m", "Kim, G., Meschel, S., Nash, P. et al. Experimental formation enthalpies for intermetallic phases and other inorganic compounds. Sci Data 4, 170162 (2017). https://doi.org/10.1038/sdata.2017.162", "mp-2263"], ["ScPt", -1.0862, 0.056, "Pm-3m", "Kim, G., Meschel, S., Nash, P. et al. Experimental formation enthalpies for intermetallic phases and other inorganic compounds. Sci Data 4, 170162 (2017). https://doi.org/10.1038/sdata.2017.162", "mp-892"], ["ScPt3", -0.9805, 0.0207, "Pm-3m", "Kim, G., Meschel, S., Nash, P. et al. Experimental formation enthalpies for intermetallic phases and other inorganic compounds. Sci Data 4, 170162 (2017). https://doi.org/10.1038/sdata.2017.162", "mp-481"], ["Tm43Pd57", -0.9639, 0.0176, null, "Kim, G., Meschel, S., Nash, P. et al. Experimental formation enthalpies for intermetallic phases and other inorganic compounds. Sci Data 4, 170162 (2017). https://doi.org/10.1038/sdata.2017.162", null], ["Al77B923", -0.1182, 0.0062, "P41212", "Kim, G., Meschel, S., Nash, P. et al. Experimental formation enthalpies for intermetallic phases and other inorganic compounds. Sci Data 4, 170162 (2017). https://doi.org/10.1038/sdata.2017.162", null], ["Mn4Al", -0.1565, 0.0104, "P4132", "Kim, G., Meschel, S., Nash, P. et al. Experimental formation enthalpies for intermetallic phases and other inorganic compounds. Sci Data 4, 170162 (2017). https://doi.org/10.1038/sdata.2017.162", null], ["AlMo3", -0.2311, 0.0166, "Pm-3n", "Kim, G., Meschel, S., Nash, P. et al. Experimental formation enthalpies for intermetallic phases and other inorganic compounds. Sci Data 4, 170162 (2017). https://doi.org/10.1038/sdata.2017.162", "mp-259"], ["Nb3Al", -0.142, 0.0104, "Pm-3n", "Kim, G., Meschel, S., Nash, P. et al. Experimental formation enthalpies for intermetallic phases and other inorganic compounds. Sci Data 4, 170162 (2017). https://doi.org/10.1038/sdata.2017.162", "mp-796"], ["AlPt3", -0.6592, 0.0218, null, "Kim, G., Meschel, S., Nash, P. et al. Experimental formation enthalpies for intermetallic phases and other inorganic compounds. Sci Data 4, 170162 (2017). https://doi.org/10.1038/sdata.2017.162", "mp-607111"], ["AlPd2", -0.9048, 0.0187, "Pnma", "Kim, G., Meschel, S., Nash, P. et al. Experimental formation enthalpies for intermetallic phases and other inorganic compounds. Sci Data 4, 170162 (2017). https://doi.org/10.1038/sdata.2017.162", "mp-2824"], ["AlRe2", -0.3068, 0.0093, "I4/mmm", "Kim, G., Meschel, S., Nash, P. et al. Experimental formation enthalpies for intermetallic phases and other inorganic compounds. Sci Data 4, 170162 (2017). https://doi.org/10.1038/sdata.2017.162", "mp-10909"], ["Ta2Al", -0.2062, 0.0166, "P4_2/mnm", "Kim, G., Meschel, S., Nash, P. et al. Experimental formation enthalpies for intermetallic phases and other inorganic compounds. Sci Data 4, 170162 (2017). https://doi.org/10.1038/sdata.2017.162", "mp-1193531"], ["Mn3Al2", -0.2425, 0.0083, "P6_3/mmc", "Kim, G., Meschel, S., Nash, P. et al. Experimental formation enthalpies for intermetallic phases and other inorganic compounds. Sci Data 4, 170162 (2017). https://doi.org/10.1038/sdata.2017.162", null], ["Y3Al2", -0.4146, 0.0166, "P4_2/mnm", "Kim, G., Meschel, S., Nash, P. et al. Experimental formation enthalpies for intermetallic phases and other inorganic compounds. Sci Data 4, 170162 (2017). https://doi.org/10.1038/sdata.2017.162", "mp-16723"], ["HfAl", -0.4135, 0.0207, "Cmcm", "Kim, G., Meschel, S., Nash, P. et al. Experimental formation enthalpies for intermetallic phases and other inorganic compounds. Sci Data 4, 170162 (2017). https://doi.org/10.1038/sdata.2017.162", "mp-249"], ["AlPt", -1.0385, 0.0456, "P213", "Kim, G., Meschel, S., Nash, P. et al. Experimental formation enthalpies for intermetallic phases and other inorganic compounds. Sci Data 4, 170162 (2017). https://doi.org/10.1038/sdata.2017.162", "mp-10904"], ["AlRh", -1.1017, 0.0166, "Pm-3m", "Kim, G., Meschel, S., Nash, P. et al. Experimental formation enthalpies for intermetallic phases and other inorganic compounds. Sci Data 4, 170162 (2017). https://doi.org/10.1038/sdata.2017.162", "mp-364"], ["AlRu", -0.6436, 0.0176, "Pm-3m", "Kim, G., Meschel, S., Nash, P. et al. Experimental formation enthalpies for intermetallic phases and other inorganic compounds. Sci Data 4, 170162 (2017). https://doi.org/10.1038/sdata.2017.162", "mp-542569"], ["ScAl", -0.426, 0.0155, "Pm-3m", "Kim, G., Meschel, S., Nash, P. et al. Experimental formation enthalpies for intermetallic phases and other inorganic compounds. Sci Data 4, 170162 (2017). https://doi.org/10.1038/sdata.2017.162", "mp-331"], ["Al57C43", -0.1897, 0.0104, "R-3m", "Kim, G., Meschel, S., Nash, P. et al. Experimental formation enthalpies for intermetallic phases and other inorganic compounds. Sci Data 4, 170162 (2017). https://doi.org/10.1038/sdata.2017.162", null], ["Al3Pt2", -1.0001, 0.0124, "P-3m1", "Kim, G., Meschel, S., Nash, P. et al. Experimental formation enthalpies for intermetallic phases and other inorganic compounds. Sci Data 4, 170162 (2017). https://doi.org/10.1038/sdata.2017.162", "mp-10905"], ["Al31Cr19", -0.1752, 0.0187, "I4/mmm", "Kim, G., Meschel, S., Nash, P. et al. Experimental formation enthalpies for intermetallic phases and other inorganic compounds. Sci Data 4, 170162 (2017). https://doi.org/10.1038/sdata.2017.162", null], ["Al31V19", -0.3524, 0.0052, "I-43m", "Kim, G., Meschel, S., Nash, P. et al. Experimental formation enthalpies for intermetallic phases and other inorganic compounds. Sci Data 4, 170162 (2017). https://doi.org/10.1038/sdata.2017.162", null], ["Sc9Al16", -0.4944, 0.0093, "Fd-3m", "Kim, G., Meschel, S., Nash, P. et al. Experimental formation enthalpies for intermetallic phases and other inorganic compounds. Sci Data 4, 170162 (2017). https://doi.org/10.1038/sdata.2017.162", null], ["HfAl2", -0.454, 0.0135, "P6_3/mmc", "Kim, G., Meschel, S., Nash, P. et al. Experimental formation enthalpies for intermetallic phases and other inorganic compounds. Sci Data 4, 170162 (2017). https://doi.org/10.1038/sdata.2017.162", "mp-12657"], ["LuAl2", -0.5452, 0.0311, "Fd-3m", "Kim, G., Meschel, S., Nash, P. et al. Experimental formation enthalpies for intermetallic phases and other inorganic compounds. Sci Data 4, 170162 (2017). https://doi.org/10.1038/sdata.2017.162", "mp-1234"], ["Al2Os", -0.4654, 0.0228, "I4/mmm", "Kim, G., Meschel, S., Nash, P. et al. Experimental formation enthalpies for intermetallic phases and other inorganic compounds. Sci Data 4, 170162 (2017). https://doi.org/10.1038/sdata.2017.162", "mp-7188"], ["YAl2", -0.5224, 0.0135, "Fd-3m", "Kim, G., Meschel, S., Nash, P. et al. Experimental formation enthalpies for intermetallic phases and other inorganic compounds. Sci Data 4, 170162 (2017). https://doi.org/10.1038/sdata.2017.162", "mp-2322"], ["ZrAl2", -0.54, 0.0166, "P6_3/mmc", "Kim, G., Meschel, S., Nash, P. et al. Experimental formation enthalpies for intermetallic phases and other inorganic compounds. Sci Data 4, 170162 (2017). https://doi.org/10.1038/sdata.2017.162", "mp-2772"], ["Al73Mo27", -0.342, 0.0073, "C12/m1", "Kim, G., Meschel, S., Nash, P. et al. Experimental formation enthalpies for intermetallic phases and other inorganic compounds. Sci Data 4, 170162 (2017). https://doi.org/10.1038/sdata.2017.162", null], ["Al73Re27", -0.3576, 0.0155, "P-1", "Kim, G., Meschel, S., Nash, P. et al. Experimental formation enthalpies for intermetallic phases and other inorganic compounds. Sci Data 4, 170162 (2017). https://doi.org/10.1038/sdata.2017.162", null], ["ZrAl3", -0.5016, 0.0135, "I4/mmm", "Kim, G., Meschel, S., Nash, P. et al. Experimental formation enthalpies for intermetallic phases and other inorganic compounds. Sci Data 4, 170162 (2017). https://doi.org/10.1038/sdata.2017.162", "mp-395"], ["HfAl3", -0.4208, 0.0083, "I4/mmm", "Kim, G., Meschel, S., Nash, P. et al. Experimental formation enthalpies for intermetallic phases and other inorganic compounds. Sci Data 4, 170162 (2017). https://doi.org/10.1038/sdata.2017.162", "mp-568718"], ["NbAl3", -0.4198, 0.0062, "I4/mmm", "Kim, G., Meschel, S., Nash, P. et al. Experimental formation enthalpies for intermetallic phases and other inorganic compounds. Sci Data 4, 170162 (2017). https://doi.org/10.1038/sdata.2017.162", "mp-1842"], ["TaAl3", -0.3099, 0.0135, "I4/mmm", "Kim, G., Meschel, S., Nash, P. et al. Experimental formation enthalpies for intermetallic phases and other inorganic compounds. Sci Data 4, 170162 (2017). https://doi.org/10.1038/sdata.2017.162", "mp-869"], ["TiAl3", -0.3793, 0.0124, "I4/mmm", "Kim, G., Meschel, S., Nash, P. et al. Experimental formation enthalpies for intermetallic phases and other inorganic compounds. Sci Data 4, 170162 (2017). https://doi.org/10.1038/sdata.2017.162", "mp-542915"], ["Al3V", -0.2881, 0.0093, "I4/mmm", "Kim, G., Meschel, S., Nash, P. et al. Experimental formation enthalpies for intermetallic phases and other inorganic compounds. Sci Data 4, 170162 (2017). https://doi.org/10.1038/sdata.2017.162", "mp-2554"], ["La21Al79", -0.3887, 0.0073, "Immm", "Kim, G., Meschel, S., Nash, P. et al. Experimental formation enthalpies for intermetallic phases and other inorganic compounds. Sci Data 4, 170162 (2017). https://doi.org/10.1038/sdata.2017.162", null], ["Al4W", -0.1461, 0.0093, "C1m1", "Kim, G., Meschel, S., Nash, P. et al. Experimental formation enthalpies for intermetallic phases and other inorganic compounds. Sci Data 4, 170162 (2017). https://doi.org/10.1038/sdata.2017.162", "mp-30336"], ["Co2B", -0.2011, 0.0238, "I4/mcm", "Kim, G., Meschel, S., Nash, P. et al. Experimental formation enthalpies for intermetallic phases and other inorganic compounds. Sci Data 4, 170162 (2017). https://doi.org/10.1038/sdata.2017.162", "mp-493"], ["Fe2B", -0.2342, 0.028, "I4/mcm", "Kim, G., Meschel, S., Nash, P. et al. Experimental formation enthalpies for intermetallic phases and other inorganic compounds. Sci Data 4, 170162 (2017). https://doi.org/10.1038/sdata.2017.162", "mp-1915"], ["Mn2B", -0.3285, 0.0207, "I4/mcm", "Kim, G., Meschel, S., Nash, P. et al. Experimental formation enthalpies for intermetallic phases and other inorganic compounds. Sci Data 4, 170162 (2017). https://doi.org/10.1038/sdata.2017.162", "mp-20318"], ["Ni2B", -0.2342, 0.0145, "I4/mcm", "Kim, G., Meschel, S., Nash, P. et al. Experimental formation enthalpies for intermetallic phases and other inorganic compounds. Sci Data 4, 170162 (2017). https://doi.org/10.1038/sdata.2017.162", "mp-2536"], ["BPt2", -0.2073, 0.0207, "P6_3/mmc", "Kim, G., Meschel, S., Nash, P. et al. Experimental formation enthalpies for intermetallic phases and other inorganic compounds. Sci Data 4, 170162 (2017). https://doi.org/10.1038/sdata.2017.162", "mp-1077788"], ["CoB", -0.3607, 0.0311, "Pnma", "Kim, G., Meschel, S., Nash, P. et al. Experimental formation enthalpies for intermetallic phases and other inorganic compounds. Sci Data 4, 170162 (2017). https://doi.org/10.1038/sdata.2017.162", "mp-20857"], ["FeB", -0.3348, 0.0228, "Pnma", "Kim, G., Meschel, S., Nash, P. et al. Experimental formation enthalpies for intermetallic phases and other inorganic compounds. Sci Data 4, 170162 (2017). https://doi.org/10.1038/sdata.2017.162", "mp-20787"], ["MnB", -0.371, 0.0249, "Pnma", "Kim, G., Meschel, S., Nash, P. et al. Experimental formation enthalpies for intermetallic phases and other inorganic compounds. Sci Data 4, 170162 (2017). https://doi.org/10.1038/sdata.2017.162", "mp-8365"], ["BMo", -0.2975, 0.0104, null, "Kim, G., Meschel, S., Nash, P. et al. Experimental formation enthalpies for intermetallic phases and other inorganic compounds. Sci Data 4, 170162 (2017). https://doi.org/10.1038/sdata.2017.162", "mp-1890"], ["NiB", -0.2145, 0.0114, "Cmcm", "Kim, G., Meschel, S., Nash, P. et al. Experimental formation enthalpies for intermetallic phases and other inorganic compounds. Sci Data 4, 170162 (2017). https://doi.org/10.1038/sdata.2017.162", "mp-14019"], ["B13Rh12", -0.3679, 0.0104, "P6_3/mmc", "Kim, G., Meschel, S., Nash, P. et al. Experimental formation enthalpies for intermetallic phases and other inorganic compounds. Sci Data 4, 170162 (2017). https://doi.org/10.1038/sdata.2017.162", null], ["B13Ru12", -0.2301, 0.0104, "P6_3/mmc", "Kim, G., Meschel, S., Nash, P. et al. Experimental formation enthalpies for intermetallic phases and other inorganic compounds. Sci Data 4, 170162 (2017). https://doi.org/10.1038/sdata.2017.162", null], ["B57Ir43", -0.2166, 0.0104, "C12/c1", "Kim, G., Meschel, S., Nash, P. et al. Experimental formation enthalpies for intermetallic phases and other inorganic compounds. Sci Data 4, 170162 (2017). https://doi.org/10.1038/sdata.2017.162", null], ["CrB2", -0.4125, 0.0114, "P6/mmm", "Kim, G., Meschel, S., Nash, P. et al. Experimental formation enthalpies for intermetallic phases and other inorganic compounds. Sci Data 4, 170162 (2017). https://doi.org/10.1038/sdata.2017.162", "mp-374"], ["DyB2", -0.313, 0.0135, "P6/mmm", "Kim, G., Meschel, S., Nash, P. et al. Experimental formation enthalpies for intermetallic phases and other inorganic compounds. Sci Data 4, 170162 (2017). https://doi.org/10.1038/sdata.2017.162", "mp-2057"], ["ErB2", -0.2829, 0.0228, "P6/mmm", "Kim, G., Meschel, S., Nash, P. et al. Experimental formation enthalpies for intermetallic phases and other inorganic compounds. Sci Data 4, 170162 (2017). https://doi.org/10.1038/sdata.2017.162", "mp-1774"], ["HoB2", -0.2892, 0.0155, "P6/mmm", "Kim, G., Meschel, S., Nash, P. et al. Experimental formation enthalpies for intermetallic phases and other inorganic compounds. Sci Data 4, 170162 (2017). https://doi.org/10.1038/sdata.2017.162", "mp-2267"], ["LuB2", -0.3089, 0.0093, "P6/mmm", "Kim, G., Meschel, S., Nash, P. et al. Experimental formation enthalpies for intermetallic phases and other inorganic compounds. Sci Data 4, 170162 (2017). https://doi.org/10.1038/sdata.2017.162", "mp-11219"], ["MnB2", -0.2187, 0.0352, "P6/mmm", "Kim, G., Meschel, S., Nash, P. et al. Experimental formation enthalpies for intermetallic phases and other inorganic compounds. Sci Data 4, 170162 (2017). https://doi.org/10.1038/sdata.2017.162", "mp-585"], ["NbB2", -0.625, 0.0155, "P6/mmm", "Kim, G., Meschel, S., Nash, P. et al. Experimental formation enthalpies for intermetallic phases and other inorganic compounds. Sci Data 4, 170162 (2017). https://doi.org/10.1038/sdata.2017.162", "mp-450"], ["ReB2", -0.2228, 0.0052, "P6_3/mmc", "Kim, G., Meschel, S., Nash, P. et al. Experimental formation enthalpies for intermetallic phases and other inorganic compounds. Sci Data 4, 170162 (2017). https://doi.org/10.1038/sdata.2017.162", "mp-1773"], ["ScB2", -1.0603, 0.0508, "P6/mmm", "Kim, G., Meschel, S., Nash, P. et al. Experimental formation enthalpies for intermetallic phases and other inorganic compounds. Sci Data 4, 170162 (2017). https://doi.org/10.1038/sdata.2017.162", "mp-2252"], ["TaB2", -0.5524, 0.0207, "P6/mmm", "Kim, G., Meschel, S., Nash, P. et al. Experimental formation enthalpies for intermetallic phases and other inorganic compounds. Sci Data 4, 170162 (2017). https://doi.org/10.1038/sdata.2017.162", "mp-1108"], ["TbB2", -0.3545, 0.0187, "P6/mmm", "Kim, G., Meschel, S., Nash, P. et al. Experimental formation enthalpies for intermetallic phases and other inorganic compounds. Sci Data 4, 170162 (2017). https://doi.org/10.1038/sdata.2017.162", "mp-965"], ["TmB2", -0.3171, 0.0311, "P6/mmm", "Kim, G., Meschel, S., Nash, P. et al. Experimental formation enthalpies for intermetallic phases and other inorganic compounds. Sci Data 4, 170162 (2017). https://doi.org/10.1038/sdata.2017.162", "mp-800"], ["VB2", -0.7328, 0.0435, "P6/mmm", "Kim, G., Meschel, S., Nash, P. et al. Experimental formation enthalpies for intermetallic phases and other inorganic compounds. Sci Data 4, 170162 (2017). https://doi.org/10.1038/sdata.2017.162", "mp-1491"], ["YB2", -0.37, 0.0269, "P6/mmm", "Kim, G., Meschel, S., Nash, P. et al. Experimental formation enthalpies for intermetallic phases and other inorganic compounds. Sci Data 4, 170162 (2017). https://doi.org/10.1038/sdata.2017.162", "mp-1542"], ["Gd29B71", -0.4467, 0.0145, "P121/c1", "Kim, G., Meschel, S., Nash, P. et al. Experimental formation enthalpies for intermetallic phases and other inorganic compounds. Sci Data 4, 170162 (2017). https://doi.org/10.1038/sdata.2017.162", null], ["Nd29B71", -0.4032, 0.0197, null, "Kim, G., Meschel, S., Nash, P. et al. Experimental formation enthalpies for intermetallic phases and other inorganic compounds. Sci Data 4, 170162 (2017). https://doi.org/10.1038/sdata.2017.162", null], ["B71Os29", -0.1182, 0.0104, "P6_3/mmc", "Kim, G., Meschel, S., Nash, P. et al. Experimental formation enthalpies for intermetallic phases and other inorganic compounds. Sci Data 4, 170162 (2017). https://doi.org/10.1038/sdata.2017.162", null], ["B71Pd29", -0.2653, 0.0093, "C12/c1", "Kim, G., Meschel, S., Nash, P. et al. Experimental formation enthalpies for intermetallic phases and other inorganic compounds. Sci Data 4, 170162 (2017). https://doi.org/10.1038/sdata.2017.162", null], ["B71W29", -0.1814, 0.0114, "P6_3/mmc", "Kim, G., Meschel, S., Nash, P. et al. Experimental formation enthalpies for intermetallic phases and other inorganic compounds. Sci Data 4, 170162 (2017). https://doi.org/10.1038/sdata.2017.162", null], ["CeB4", -0.5545, 0.0155, "P4/mbm", "Kim, G., Meschel, S., Nash, P. et al. Experimental formation enthalpies for intermetallic phases and other inorganic compounds. Sci Data 4, 170162 (2017). https://doi.org/10.1038/sdata.2017.162", "mp-1974"], ["LaB4", -0.5255, 0.0135, "P4/mbm", "Kim, G., Meschel, S., Nash, P. et al. Experimental formation enthalpies for intermetallic phases and other inorganic compounds. Sci Data 4, 170162 (2017). https://doi.org/10.1038/sdata.2017.162", "mp-7283"], ["NdB4", -0.5524, 0.0155, "P4/mbm", "Kim, G., Meschel, S., Nash, P. et al. Experimental formation enthalpies for intermetallic phases and other inorganic compounds. Sci Data 4, 170162 (2017). https://doi.org/10.1038/sdata.2017.162", "mp-1632"], ["PrB4", -0.5503, 0.0166, "P4/mbm", "Kim, G., Meschel, S., Nash, P. et al. Experimental formation enthalpies for intermetallic phases and other inorganic compounds. Sci Data 4, 170162 (2017). https://doi.org/10.1038/sdata.2017.162", "mp-12569"], ["YB4", -0.5421, 0.0187, "P4/mbm", "Kim, G., Meschel, S., Nash, P. et al. Experimental formation enthalpies for intermetallic phases and other inorganic compounds. Sci Data 4, 170162 (2017). https://doi.org/10.1038/sdata.2017.162", "mp-637"], ["La7B43", -0.5928, 0.0176, "Pm-3m", "Kim, G., Meschel, S., Nash, P. et al. Experimental formation enthalpies for intermetallic phases and other inorganic compounds. Sci Data 4, 170162 (2017). https://doi.org/10.1038/sdata.2017.162", null], ["Pr7B43", -0.5317, 0.0591, "Pm-3m", "Kim, G., Meschel, S., Nash, P. et al. Experimental formation enthalpies for intermetallic phases and other inorganic compounds. Sci Data 4, 170162 (2017). https://doi.org/10.1038/sdata.2017.162", null], ["Mn71C29", -0.1036, 0.0052, "C12/c1", "Kim, G., Meschel, S., Nash, P. et al. Experimental formation enthalpies for intermetallic phases and other inorganic compounds. Sci Data 4, 170162 (2017). https://doi.org/10.1038/sdata.2017.162", null], ["Mn7C3", -0.0943, 0.0135, "P63mc", "Kim, G., Meschel, S., Nash, P. et al. Experimental formation enthalpies for intermetallic phases and other inorganic compounds. Sci Data 4, 170162 (2017). https://doi.org/10.1038/sdata.2017.162", "mp-21256"], ["Mo2C", -0.1202, 0.0135, "Pbcn", "Kim, G., Meschel, S., Nash, P. et al. Experimental formation enthalpies for intermetallic phases and other inorganic compounds. Sci Data 4, 170162 (2017). https://doi.org/10.1038/sdata.2017.162", "mp-1552"], ["Sc2C", -0.4716, 0.0166, "Fd-3m", "Kim, G., Meschel, S., Nash, P. et al. Experimental formation enthalpies for intermetallic phases and other inorganic compounds. Sci Data 4, 170162 (2017). https://doi.org/10.1038/sdata.2017.162", "mp-29941"], ["Y2C", -0.3296, 0.0135, "R-3m", "Kim, G., Meschel, S., Nash, P. et al. Experimental formation enthalpies for intermetallic phases and other inorganic compounds. Sci Data 4, 170162 (2017). https://doi.org/10.1038/sdata.2017.162", "mp-1334"], ["V57C43", -0.4177, 0.0124, "P63mc", "Kim, G., Meschel, S., Nash, P. et al. Experimental formation enthalpies for intermetallic phases and other inorganic compounds. Sci Data 4, 170162 (2017). https://doi.org/10.1038/sdata.2017.162", null], ["CeC2", -0.2633, 0.0145, "I4/mmm", "Kim, G., Meschel, S., Nash, P. et al. Experimental formation enthalpies for intermetallic phases and other inorganic compounds. Sci Data 4, 170162 (2017). https://doi.org/10.1038/sdata.2017.162", "mp-2839"], ["DyC2", -0.2964, 0.0207, "I4/mmm", "Kim, G., Meschel, S., Nash, P. et al. Experimental formation enthalpies for intermetallic phases and other inorganic compounds. Sci Data 4, 170162 (2017). https://doi.org/10.1038/sdata.2017.162", "mp-541840"], ["ErC2", -0.2985, 0.0166, "I4/mmm", "Kim, G., Meschel, S., Nash, P. et al. Experimental formation enthalpies for intermetallic phases and other inorganic compounds. Sci Data 4, 170162 (2017). https://doi.org/10.1038/sdata.2017.162", "mp-1579"], ["GdC2", -0.257, 0.0166, "I4/mmm", "Kim, G., Meschel, S., Nash, P. et al. Experimental formation enthalpies for intermetallic phases and other inorganic compounds. Sci Data 4, 170162 (2017). https://doi.org/10.1038/sdata.2017.162", "mp-12765"], ["HoC2", -0.2964, 0.0124, null, "Kim, G., Meschel, S., Nash, P. et al. Experimental formation enthalpies for intermetallic phases and other inorganic compounds. Sci Data 4, 170162 (2017). https://doi.org/10.1038/sdata.2017.162", "mp-1423"], ["LaC2", -0.2819, 0.0145, "I4/mmm", "Kim, G., Meschel, S., Nash, P. et al. Experimental formation enthalpies for intermetallic phases and other inorganic compounds. Sci Data 4, 170162 (2017). https://doi.org/10.1038/sdata.2017.162", "mp-2367"], ["LuC2", -0.2767, 0.0187, "I4/mmm", "Kim, G., Meschel, S., Nash, P. et al. Experimental formation enthalpies for intermetallic phases and other inorganic compounds. Sci Data 4, 170162 (2017). https://doi.org/10.1038/sdata.2017.162", "mp-8371"], ["NdC2", -0.3026, 0.0145, "I4/mmm", "Kim, G., Meschel, S., Nash, P. et al. Experimental formation enthalpies for intermetallic phases and other inorganic compounds. Sci Data 4, 170162 (2017). https://doi.org/10.1038/sdata.2017.162", "mp-2297"], ["PrC2", -0.3047, 0.0166, "I4/mmm", "Kim, G., Meschel, S., Nash, P. et al. Experimental formation enthalpies for intermetallic phases and other inorganic compounds. Sci Data 4, 170162 (2017). https://doi.org/10.1038/sdata.2017.162", "mp-1995"], ["SmC2", -0.2664, 0.0114, "I4/mmm", "Kim, G., Meschel, S., Nash, P. et al. Experimental formation enthalpies for intermetallic phases and other inorganic compounds. Sci Data 4, 170162 (2017). https://doi.org/10.1038/sdata.2017.162", "mp-12764"], ["TbC2", -0.255, 0.0104, "I4/mmm", "Kim, G., Meschel, S., Nash, P. et al. Experimental formation enthalpies for intermetallic phases and other inorganic compounds. Sci Data 4, 170162 (2017). https://doi.org/10.1038/sdata.2017.162", "mp-2119"], ["TmC2", -0.3265, 0.0259, null, "Kim, G., Meschel, S., Nash, P. et al. Experimental formation enthalpies for intermetallic phases and other inorganic compounds. Sci Data 4, 170162 (2017). https://doi.org/10.1038/sdata.2017.162", "mp-269"], ["CeSi2", -0.627, 0.0207, "I4/mcm", "Kim, G., Meschel, S., Nash, P. et al. Experimental formation enthalpies for intermetallic phases and other inorganic compounds. Sci Data 4, 170162 (2017). https://doi.org/10.1038/sdata.2017.162", "mp-1898"], ["CeSi", -0.7369, 0.0342, "Pnma", "Kim, G., Meschel, S., Nash, P. et al. Experimental formation enthalpies for intermetallic phases and other inorganic compounds. Sci Data 4, 170162 (2017). https://doi.org/10.1038/sdata.2017.162", "mp-21115"], ["Ce5Si3", -0.5472, 0.0062, "I4/mcm", "Kim, G., Meschel, S., Nash, P. et al. Experimental formation enthalpies for intermetallic phases and other inorganic compounds. Sci Data 4, 170162 (2017). https://doi.org/10.1038/sdata.2017.162", "mp-570175"], ["Ga3Co", -0.3047, 0.0228, "P4_2/mnm", "Kim, G., Meschel, S., Nash, P. et al. Experimental formation enthalpies for intermetallic phases and other inorganic compounds. Sci Data 4, 170162 (2017). https://doi.org/10.1038/sdata.2017.162", "mp-20559"], ["CoSi2", -0.3617, 0.0114, "Fm-3m", "Kim, G., Meschel, S., Nash, P. et al. Experimental formation enthalpies for intermetallic phases and other inorganic compounds. Sci Data 4, 170162 (2017). https://doi.org/10.1038/sdata.2017.162", "mp-2379"], ["CoSi", -0.511, 0.0135, "P213", "Kim, G., Meschel, S., Nash, P. et al. Experimental formation enthalpies for intermetallic phases and other inorganic compounds. Sci Data 4, 170162 (2017). https://doi.org/10.1038/sdata.2017.162", "mp-7577"], ["Co2Si", -0.3928, 0.0207, "Pnma", "Kim, G., Meschel, S., Nash, P. et al. Experimental formation enthalpies for intermetallic phases and other inorganic compounds. Sci Data 4, 170162 (2017). https://doi.org/10.1038/sdata.2017.162", "mp-19905"], ["CrSi2", -0.2674, 0.0456, "P6222", "Kim, G., Meschel, S., Nash, P. et al. Experimental formation enthalpies for intermetallic phases and other inorganic compounds. Sci Data 4, 170162 (2017). https://doi.org/10.1038/sdata.2017.162", "mp-11191"], ["CrSi", -0.3545, 0.0166, "P213", "Kim, G., Meschel, S., Nash, P. et al. Experimental formation enthalpies for intermetallic phases and other inorganic compounds. Sci Data 4, 170162 (2017). https://doi.org/10.1038/sdata.2017.162", "mp-7576"], ["Cr5Si3", -0.3482, 0.0104, "I4/mcm", "Kim, G., Meschel, S., Nash, P. et al. Experimental formation enthalpies for intermetallic phases and other inorganic compounds. Sci Data 4, 170162 (2017). https://doi.org/10.1038/sdata.2017.162", "mp-7506"], ["Cr3Ga", -0.1223, 0.0187, "Pm-3n", "Kim, G., Meschel, S., Nash, P. et al. Experimental formation enthalpies for intermetallic phases and other inorganic compounds. Sci Data 4, 170162 (2017). https://doi.org/10.1038/sdata.2017.162", "mp-1231"], ["Cr3Si", -0.2819, 0.0114, "Pm-3n", "Kim, G., Meschel, S., Nash, P. et al. Experimental formation enthalpies for intermetallic phases and other inorganic compounds. Sci Data 4, 170162 (2017). https://doi.org/10.1038/sdata.2017.162", "mp-729"], ["Cu3Si", -0.0632, 0.0062, null, "Kim, G., Meschel, S., Nash, P. et al. Experimental formation enthalpies for intermetallic phases and other inorganic compounds. Sci Data 4, 170162 (2017). https://doi.org/10.1038/sdata.2017.162", null], ["DySi2", -0.5659, 0.0218, "Imma", "Kim, G., Meschel, S., Nash, P. et al. Experimental formation enthalpies for intermetallic phases and other inorganic compounds. Sci Data 4, 170162 (2017). https://doi.org/10.1038/sdata.2017.162", "mp-12770"], ["DySi", -0.7141, 0.0207, "Pnma", "Kim, G., Meschel, S., Nash, P. et al. Experimental formation enthalpies for intermetallic phases and other inorganic compounds. Sci Data 4, 170162 (2017). https://doi.org/10.1038/sdata.2017.162", "mp-1182"], ["Dy5Si3", -0.6633, 0.0218, "P6_3/mcm", "Kim, G., Meschel, S., Nash, P. et al. Experimental formation enthalpies for intermetallic phases and other inorganic compounds. Sci Data 4, 170162 (2017). https://doi.org/10.1038/sdata.2017.162", "mp-2836"], ["ErSi2", -0.6488, 0.0187, "P6/mmm", "Kim, G., Meschel, S., Nash, P. et al. Experimental formation enthalpies for intermetallic phases and other inorganic compounds. Sci Data 4, 170162 (2017). https://doi.org/10.1038/sdata.2017.162", "mp-2145"], ["ErSi", -0.8799, 0.0259, "Cmcm", "Kim, G., Meschel, S., Nash, P. et al. Experimental formation enthalpies for intermetallic phases and other inorganic compounds. Sci Data 4, 170162 (2017). https://doi.org/10.1038/sdata.2017.162", "mp-378"], ["Er5Si3", -0.7328, 0.0321, "P6_3/mcm", "Kim, G., Meschel, S., Nash, P. et al. Experimental formation enthalpies for intermetallic phases and other inorganic compounds. Sci Data 4, 170162 (2017). https://doi.org/10.1038/sdata.2017.162", "mp-31167"], ["Ga3Fe", -0.257, 0.0218, "P4_2/mnm", "Kim, G., Meschel, S., Nash, P. et al. Experimental formation enthalpies for intermetallic phases and other inorganic compounds. Sci Data 4, 170162 (2017). https://doi.org/10.1038/sdata.2017.162", "mp-636368"], ["FeSi", -0.4001, 0.0187, "P213", "Kim, G., Meschel, S., Nash, P. et al. Experimental formation enthalpies for intermetallic phases and other inorganic compounds. Sci Data 4, 170162 (2017). https://doi.org/10.1038/sdata.2017.162", "mp-871"], ["GaMo3", -0.172, 0.0259, "Pm-3n", "Kim, G., Meschel, S., Nash, P. et al. Experimental formation enthalpies for intermetallic phases and other inorganic compounds. Sci Data 4, 170162 (2017). https://doi.org/10.1038/sdata.2017.162", "mp-2377"], ["GaPd2", -0.6675, 0.0207, "Pnma", "Kim, G., Meschel, S., Nash, P. et al. Experimental formation enthalpies for intermetallic phases and other inorganic compounds. Sci Data 4, 170162 (2017). https://doi.org/10.1038/sdata.2017.162", "mp-1869"], ["Ti2Ga", -0.4042, 0.0145, "P6_3/mmc", "Kim, G., Meschel, S., Nash, P. et al. Experimental formation enthalpies for intermetallic phases and other inorganic compounds. Sci Data 4, 170162 (2017). https://doi.org/10.1038/sdata.2017.162", "mp-30671"], ["Zr2Ga", -0.5535, 0.0218, "I4/mcm", "Kim, G., Meschel, S., Nash, P. et al. Experimental formation enthalpies for intermetallic phases and other inorganic compounds. Sci Data 4, 170162 (2017). https://doi.org/10.1038/sdata.2017.162", "mp-569833"], ["Nb5Ga3", -0.2747, 0.0176, "I4/mcm", "Kim, G., Meschel, S., Nash, P. et al. Experimental formation enthalpies for intermetallic phases and other inorganic compounds. Sci Data 4, 170162 (2017). https://doi.org/10.1038/sdata.2017.162", "mp-570293"], ["Sc5Ga3", -0.6156, 0.0207, "P6_3/mcm", "Kim, G., Meschel, S., Nash, P. et al. Experimental formation enthalpies for intermetallic phases and other inorganic compounds. Sci Data 4, 170162 (2017). https://doi.org/10.1038/sdata.2017.162", "mp-17332"], ["GaNi", -0.4654, 0.0197, "Pm-3m", "Kim, G., Meschel, S., Nash, P. et al. Experimental formation enthalpies for intermetallic phases and other inorganic compounds. Sci Data 4, 170162 (2017). https://doi.org/10.1038/sdata.2017.162", "mp-1941"], ["GaPd", -0.7421, 0.0238, "P213", "Kim, G., Meschel, S., Nash, P. et al. Experimental formation enthalpies for intermetallic phases and other inorganic compounds. Sci Data 4, 170162 (2017). https://doi.org/10.1038/sdata.2017.162", "mp-1078526"], ["GaRh", -0.7587, 0.0238, "Pm-3m", "Kim, G., Meschel, S., Nash, P. et al. Experimental formation enthalpies for intermetallic phases and other inorganic compounds. Sci Data 4, 170162 (2017). https://doi.org/10.1038/sdata.2017.162", "mp-2444"], ["GaRu", -0.3669, 0.0238, "Pm-3m", "Kim, G., Meschel, S., Nash, P. et al. Experimental formation enthalpies for intermetallic phases and other inorganic compounds. Sci Data 4, 170162 (2017). https://doi.org/10.1038/sdata.2017.162", "mp-22320"], ["YGa", -0.74, 0.0176, "Cmcm", "Kim, G., Meschel, S., Nash, P. et al. Experimental formation enthalpies for intermetallic phases and other inorganic compounds. Sci Data 4, 170162 (2017). https://doi.org/10.1038/sdata.2017.162", "mp-11420"], ["Ga2Ru", -0.4249, 0.0166, "Fddd", "Kim, G., Meschel, S., Nash, P. et al. Experimental formation enthalpies for intermetallic phases and other inorganic compounds. Sci Data 4, 170162 (2017). https://doi.org/10.1038/sdata.2017.162", "mp-1072429"], ["YGa2", -0.7058, 0.0238, "P6/mmm", "Kim, G., Meschel, S., Nash, P. et al. Experimental formation enthalpies for intermetallic phases and other inorganic compounds. Sci Data 4, 170162 (2017). https://doi.org/10.1038/sdata.2017.162", "mp-1914"], ["V29Ga71", -0.172, 0.0176, "P4/mbm", "Kim, G., Meschel, S., Nash, P. et al. Experimental formation enthalpies for intermetallic phases and other inorganic compounds. Sci Data 4, 170162 (2017). https://doi.org/10.1038/sdata.2017.162", null], ["Ga3Rh", -0.4654, 0.0124, "P4_2/mnm", "Kim, G., Meschel, S., Nash, P. et al. Experimental formation enthalpies for intermetallic phases and other inorganic compounds. Sci Data 4, 170162 (2017). https://doi.org/10.1038/sdata.2017.162", "mp-1188977"], ["TmGa3", -0.5027, 0.0207, "Pm-3m", "Kim, G., Meschel, S., Nash, P. et al. Experimental formation enthalpies for intermetallic phases and other inorganic compounds. Sci Data 4, 170162 (2017). https://doi.org/10.1038/sdata.2017.162", "mp-1603"], ["GdSi2", -0.6115, 0.0218, "Imma", "Kim, G., Meschel, S., Nash, P. et al. Experimental formation enthalpies for intermetallic phases and other inorganic compounds. Sci Data 4, 170162 (2017). https://doi.org/10.1038/sdata.2017.162", "mp-21192"], ["GdSi", -0.7835, 0.0238, "Pnma", "Kim, G., Meschel, S., Nash, P. et al. Experimental formation enthalpies for intermetallic phases and other inorganic compounds. Sci Data 4, 170162 (2017). https://doi.org/10.1038/sdata.2017.162", "mp-601371"], ["Gd5Si3", -0.7048, 0.0238, "P6_3/mcm", "Kim, G., Meschel, S., Nash, P. et al. Experimental formation enthalpies for intermetallic phases and other inorganic compounds. Sci Data 4, 170162 (2017). https://doi.org/10.1038/sdata.2017.162", null], ["HfSi", -0.7348, 0.0207, "Pnma", "Kim, G., Meschel, S., Nash, P. et al. Experimental formation enthalpies for intermetallic phases and other inorganic compounds. Sci Data 4, 170162 (2017). https://doi.org/10.1038/sdata.2017.162", "mp-1042"], ["Hf3Si2", -0.8291, 0.0487, "P4/mbm", "Kim, G., Meschel, S., Nash, P. et al. Experimental formation enthalpies for intermetallic phases and other inorganic compounds. Sci Data 4, 170162 (2017). https://doi.org/10.1038/sdata.2017.162", "mp-2105"], ["HoSi2", -0.6022, 0.0249, "Imma", "Kim, G., Meschel, S., Nash, P. et al. Experimental formation enthalpies for intermetallic phases and other inorganic compounds. Sci Data 4, 170162 (2017). https://doi.org/10.1038/sdata.2017.162", "mp-1077147"], ["HoSi", -0.8385, 0.0228, "Cmcm", "Kim, G., Meschel, S., Nash, P. et al. Experimental formation enthalpies for intermetallic phases and other inorganic compounds. Sci Data 4, 170162 (2017). https://doi.org/10.1038/sdata.2017.162", "mp-12899"], ["Ho5Si3", -0.7732, 0.0218, "P6_3/mcm", "Kim, G., Meschel, S., Nash, P. et al. Experimental formation enthalpies for intermetallic phases and other inorganic compounds. Sci Data 4, 170162 (2017). https://doi.org/10.1038/sdata.2017.162", "mp-13236"], ["SiIr", -0.6675, 0.0269, "Pnma", "Kim, G., Meschel, S., Nash, P. et al. Experimental formation enthalpies for intermetallic phases and other inorganic compounds. Sci Data 4, 170162 (2017). https://doi.org/10.1038/sdata.2017.162", "mp-1128"], ["LaSi2", -0.5887, 0.0259, "I4/mcm", "Kim, G., Meschel, S., Nash, P. et al. Experimental formation enthalpies for intermetallic phases and other inorganic compounds. Sci Data 4, 170162 (2017). https://doi.org/10.1038/sdata.2017.162", "mp-2062"], ["LaSi", -0.7659, 0.028, "Pnma", "Kim, G., Meschel, S., Nash, P. et al. Experimental formation enthalpies for intermetallic phases and other inorganic compounds. Sci Data 4, 170162 (2017). https://doi.org/10.1038/sdata.2017.162", "mp-1860"], ["La3Si2", -0.6384, 0.0166, "P4/mbm", "Kim, G., Meschel, S., Nash, P. et al. Experimental formation enthalpies for intermetallic phases and other inorganic compounds. Sci Data 4, 170162 (2017). https://doi.org/10.1038/sdata.2017.162", "mp-10162"], ["La5Si3", -0.6229, 0.0269, "I4/mcm", "Kim, G., Meschel, S., Nash, P. et al. Experimental formation enthalpies for intermetallic phases and other inorganic compounds. Sci Data 4, 170162 (2017). https://doi.org/10.1038/sdata.2017.162", "mp-10961"], ["LuSi", -0.8115, 0.0218, "Cmcm", "Kim, G., Meschel, S., Nash, P. et al. Experimental formation enthalpies for intermetallic phases and other inorganic compounds. Sci Data 4, 170162 (2017). https://doi.org/10.1038/sdata.2017.162", "mp-1001612"], ["Lu5Si3", -0.7027, 0.0342, "P6_3/mcm", "Kim, G., Meschel, S., Nash, P. et al. Experimental formation enthalpies for intermetallic phases and other inorganic compounds. Sci Data 4, 170162 (2017). https://doi.org/10.1038/sdata.2017.162", "mp-11908"], ["MnSi", -0.4084, 0.0176, "P213", "Kim, G., Meschel, S., Nash, P. et al. Experimental formation enthalpies for intermetallic phases and other inorganic compounds. Sci Data 4, 170162 (2017). https://doi.org/10.1038/sdata.2017.162", "mp-1431"], ["Mn5Si3", -0.3524, 0.0124, "P6_3/mcm", "Kim, G., Meschel, S., Nash, P. et al. Experimental formation enthalpies for intermetallic phases and other inorganic compounds. Sci Data 4, 170162 (2017). https://doi.org/10.1038/sdata.2017.162", "mp-1111"], ["Si2Mo", -0.4964, 0.0218, "I4/mmm", "Kim, G., Meschel, S., Nash, P. et al. Experimental formation enthalpies for intermetallic phases and other inorganic compounds. Sci Data 4, 170162 (2017). https://doi.org/10.1038/sdata.2017.162", "mp-2592"], ["Si3Mo5", -0.3959, 0.0166, "I4/mcm", "Kim, G., Meschel, S., Nash, P. et al. Experimental formation enthalpies for intermetallic phases and other inorganic compounds. Sci Data 4, 170162 (2017). https://doi.org/10.1038/sdata.2017.162", "mp-1332"], ["NbSi2", -0.5566, 0.0166, "P6222", "Kim, G., Meschel, S., Nash, P. et al. Experimental formation enthalpies for intermetallic phases and other inorganic compounds. Sci Data 4, 170162 (2017). https://doi.org/10.1038/sdata.2017.162", "mp-2478"], ["Nb5Si3", -0.6695, 0.0249, "I4/mcm", "Kim, G., Meschel, S., Nash, P. et al. Experimental formation enthalpies for intermetallic phases and other inorganic compounds. Sci Data 4, 170162 (2017). https://doi.org/10.1038/sdata.2017.162", "mp-13686"], ["NdSi2", -0.6426, 0.0197, "Imma", "Kim, G., Meschel, S., Nash, P. et al. Experimental formation enthalpies for intermetallic phases and other inorganic compounds. Sci Data 4, 170162 (2017). https://doi.org/10.1038/sdata.2017.162", "mp-884"], ["NdSi", -0.8157, 0.0259, "Pnma", "Kim, G., Meschel, S., Nash, P. et al. Experimental formation enthalpies for intermetallic phases and other inorganic compounds. Sci Data 4, 170162 (2017). https://doi.org/10.1038/sdata.2017.162", "mp-9967"], ["Nd5Si3", -0.6457, 0.0197, "I4/mcm", "Kim, G., Meschel, S., Nash, P. et al. Experimental formation enthalpies for intermetallic phases and other inorganic compounds. Sci Data 4, 170162 (2017). https://doi.org/10.1038/sdata.2017.162", "mp-567735"], ["SiNi", -0.4394, 0.0104, "Pnma", "Kim, G., Meschel, S., Nash, P. et al. Experimental formation enthalpies for intermetallic phases and other inorganic compounds. Sci Data 4, 170162 (2017). https://doi.org/10.1038/sdata.2017.162", "mp-351"], ["SiNi2", -0.5244, 0.0176, "Pnma", "Kim, G., Meschel, S., Nash, P. et al. Experimental formation enthalpies for intermetallic phases and other inorganic compounds. Sci Data 4, 170162 (2017). https://doi.org/10.1038/sdata.2017.162", "mp-1118"], ["Si29Ni71", -0.4674, 0.0145, "P321", "Kim, G., Meschel, S., Nash, P. et al. Experimental formation enthalpies for intermetallic phases and other inorganic compounds. Sci Data 4, 170162 (2017). https://doi.org/10.1038/sdata.2017.162", null], ["Si3Os2", -0.3161, 0.0218, "Pbcn", "Kim, G., Meschel, S., Nash, P. et al. Experimental formation enthalpies for intermetallic phases and other inorganic compounds. Sci Data 4, 170162 (2017). https://doi.org/10.1038/sdata.2017.162", "mp-16608"], ["SiOs", -0.4146, 0.1036, "P213", "Kim, G., Meschel, S., Nash, P. et al. Experimental formation enthalpies for intermetallic phases and other inorganic compounds. Sci Data 4, 170162 (2017). https://doi.org/10.1038/sdata.2017.162", "mp-2488"], ["SiPd2", -0.6654, 0.0249, "P-62m", "Kim, G., Meschel, S., Nash, P. et al. Experimental formation enthalpies for intermetallic phases and other inorganic compounds. Sci Data 4, 170162 (2017). https://doi.org/10.1038/sdata.2017.162", "mp-697068"], ["SiPd3", -0.6001, 0.0197, "Pnma", "Kim, G., Meschel, S., Nash, P. et al. Experimental formation enthalpies for intermetallic phases and other inorganic compounds. Sci Data 4, 170162 (2017). https://doi.org/10.1038/sdata.2017.162", "mp-20622"], ["PrSi2", -0.6374, 0.0176, "Imma", "Kim, G., Meschel, S., Nash, P. et al. Experimental formation enthalpies for intermetallic phases and other inorganic compounds. Sci Data 4, 170162 (2017). https://doi.org/10.1038/sdata.2017.162", "mp-27760"], ["PrSi", -0.8094, 0.0197, "Pnma", "Kim, G., Meschel, S., Nash, P. et al. Experimental formation enthalpies for intermetallic phases and other inorganic compounds. Sci Data 4, 170162 (2017). https://doi.org/10.1038/sdata.2017.162", "mp-9968"], ["Pr5Si3", -0.7006, 0.0218, "I4/mcm", "Kim, G., Meschel, S., Nash, P. et al. Experimental formation enthalpies for intermetallic phases and other inorganic compounds. Sci Data 4, 170162 (2017). https://doi.org/10.1038/sdata.2017.162", "mp-1105764"], ["SiPt", -0.6177, 0.0218, "Pnma", "Kim, G., Meschel, S., Nash, P. et al. Experimental formation enthalpies for intermetallic phases and other inorganic compounds. Sci Data 4, 170162 (2017). https://doi.org/10.1038/sdata.2017.162", "mp-696"], ["SiPt2", -0.6561, 0.0238, null, "Kim, G., Meschel, S., Nash, P. et al. Experimental formation enthalpies for intermetallic phases and other inorganic compounds. Sci Data 4, 170162 (2017). https://doi.org/10.1038/sdata.2017.162", "mp-1299"], ["Re2Si", -0.1316, 0.0259, "P121/c1", "Kim, G., Meschel, S., Nash, P. et al. Experimental formation enthalpies for intermetallic phases and other inorganic compounds. Sci Data 4, 170162 (2017). https://doi.org/10.1038/sdata.2017.162", null], ["SiRh", -0.7856, 0.0166, null, "Kim, G., Meschel, S., Nash, P. et al. Experimental formation enthalpies for intermetallic phases and other inorganic compounds. Sci Data 4, 170162 (2017). https://doi.org/10.1038/sdata.2017.162", "mp-818"], ["SiRh2", -0.6623, 0.0249, "Pnma", "Kim, G., Meschel, S., Nash, P. et al. Experimental formation enthalpies for intermetallic phases and other inorganic compounds. Sci Data 4, 170162 (2017). https://doi.org/10.1038/sdata.2017.162", "mp-20418"], ["Si3Ru2", -0.6291, 0.0176, "Pbcn", "Kim, G., Meschel, S., Nash, P. et al. Experimental formation enthalpies for intermetallic phases and other inorganic compounds. Sci Data 4, 170162 (2017). https://doi.org/10.1038/sdata.2017.162", "mp-22192"], ["SiRu", -0.6022, 0.0218, null, "Kim, G., Meschel, S., Nash, P. et al. Experimental formation enthalpies for intermetallic phases and other inorganic compounds. Sci Data 4, 170162 (2017). https://doi.org/10.1038/sdata.2017.162", "mp-189"], ["ScSi", -0.853, 0.0218, "Cmcm", "Kim, G., Meschel, S., Nash, P. et al. Experimental formation enthalpies for intermetallic phases and other inorganic compounds. Sci Data 4, 170162 (2017). https://doi.org/10.1038/sdata.2017.162", "mp-9969"], ["Sc5Si3", -0.9317, 0.0446, "P6_3/mcm", "Kim, G., Meschel, S., Nash, P. et al. Experimental formation enthalpies for intermetallic phases and other inorganic compounds. Sci Data 4, 170162 (2017). https://doi.org/10.1038/sdata.2017.162", "mp-7822"], ["V3Si", -0.4809, 0.0155, "Pm-3n", "Kim, G., Meschel, S., Nash, P. et al. Experimental formation enthalpies for intermetallic phases and other inorganic compounds. Sci Data 4, 170162 (2017). https://doi.org/10.1038/sdata.2017.162", "mp-2567"], ["Sm5Si3", -0.6954, 0.0259, "P6_3/mcm", "Kim, G., Meschel, S., Nash, P. et al. Experimental formation enthalpies for intermetallic phases and other inorganic compounds. Sci Data 4, 170162 (2017). https://doi.org/10.1038/sdata.2017.162", "mp-1106373"], ["Ta5Si3", -0.3949, 0.0176, "I4/mcm", "Kim, G., Meschel, S., Nash, P. et al. Experimental formation enthalpies for intermetallic phases and other inorganic compounds. Sci Data 4, 170162 (2017). https://doi.org/10.1038/sdata.2017.162", "mp-1989"], ["Tb5Si3", -0.6322, 0.0259, "P6_3/mcm", "Kim, G., Meschel, S., Nash, P. et al. Experimental formation enthalpies for intermetallic phases and other inorganic compounds. Sci Data 4, 170162 (2017). https://doi.org/10.1038/sdata.2017.162", "mp-206"], ["Ti5Si3", -0.7649, 0.0207, "P6_3/mcm", "Kim, G., Meschel, S., Nash, P. et al. Experimental formation enthalpies for intermetallic phases and other inorganic compounds. Sci Data 4, 170162 (2017). https://doi.org/10.1038/sdata.2017.162", "mp-2108"], ["Tm5Si3", -0.7887, 0.0238, "P6_3/mcm", "Kim, G., Meschel, S., Nash, P. et al. Experimental formation enthalpies for intermetallic phases and other inorganic compounds. Sci Data 4, 170162 (2017). https://doi.org/10.1038/sdata.2017.162", "mp-1189863"], ["V5Si3", -0.6115, 0.0207, "I4/mcm", "Kim, G., Meschel, S., Nash, P. et al. Experimental formation enthalpies for intermetallic phases and other inorganic compounds. Sci Data 4, 170162 (2017). https://doi.org/10.1038/sdata.2017.162", "mp-568671"], ["Y5Si3", -0.8333, 0.0238, "P6_3/mcm", "Kim, G., Meschel, S., Nash, P. et al. Experimental formation enthalpies for intermetallic phases and other inorganic compounds. Sci Data 4, 170162 (2017). https://doi.org/10.1038/sdata.2017.162", "mp-2538"], ["Zr5Si3", -0.7431, 0.0497, "P6_3/mcm", "Kim, G., Meschel, S., Nash, P. et al. Experimental formation enthalpies for intermetallic phases and other inorganic compounds. Sci Data 4, 170162 (2017). https://doi.org/10.1038/sdata.2017.162", "mp-568115"], ["Ti14Si11", -0.8136, 0.0218, "Pnma", "Kim, G., Meschel, S., Nash, P. et al. Experimental formation enthalpies for intermetallic phases and other inorganic compounds. Sci Data 4, 170162 (2017). https://doi.org/10.1038/sdata.2017.162", null], ["Zr14Si11", -0.9525, 0.0197, "P41212", "Kim, G., Meschel, S., Nash, P. et al. Experimental formation enthalpies for intermetallic phases and other inorganic compounds. Sci Data 4, 170162 (2017). https://doi.org/10.1038/sdata.2017.162", null], ["SmSi", -0.826, 0.0301, "Pnma", "Kim, G., Meschel, S., Nash, P. et al. Experimental formation enthalpies for intermetallic phases and other inorganic compounds. Sci Data 4, 170162 (2017). https://doi.org/10.1038/sdata.2017.162", "mp-1025489"], ["TbSi", -0.8385, 0.0187, "Pnma", "Kim, G., Meschel, S., Nash, P. et al. Experimental formation enthalpies for intermetallic phases and other inorganic compounds. Sci Data 4, 170162 (2017). https://doi.org/10.1038/sdata.2017.162", "mp-1924"], ["TiSi", -0.7524, 0.0197, "Pnma", "Kim, G., Meschel, S., Nash, P. et al. Experimental formation enthalpies for intermetallic phases and other inorganic compounds. Sci Data 4, 170162 (2017). https://doi.org/10.1038/sdata.2017.162", "mp-7092"], ["TmSi", -0.8924, 0.0238, "Cmcm", "Kim, G., Meschel, S., Nash, P. et al. Experimental formation enthalpies for intermetallic phases and other inorganic compounds. Sci Data 4, 170162 (2017). https://doi.org/10.1038/sdata.2017.162", "mp-1066975"], ["YSi", -0.8364, 0.0135, "Cmcm", "Kim, G., Meschel, S., Nash, P. et al. Experimental formation enthalpies for intermetallic phases and other inorganic compounds. Sci Data 4, 170162 (2017). https://doi.org/10.1038/sdata.2017.162", "mp-9972"], ["ZrSi", -0.9794, 0.0238, "Pnma", "Kim, G., Meschel, S., Nash, P. et al. Experimental formation enthalpies for intermetallic phases and other inorganic compounds. Sci Data 4, 170162 (2017). https://doi.org/10.1038/sdata.2017.162", "mp-893"], ["SmSi2", -0.6871, 0.0166, "Imma", "Kim, G., Meschel, S., Nash, P. et al. Experimental formation enthalpies for intermetallic phases and other inorganic compounds. Sci Data 4, 170162 (2017). https://doi.org/10.1038/sdata.2017.162", "mp-13955"], ["TaSi2", -0.4768, 0.0259, "P6222", "Kim, G., Meschel, S., Nash, P. et al. Experimental formation enthalpies for intermetallic phases and other inorganic compounds. Sci Data 4, 170162 (2017). https://doi.org/10.1038/sdata.2017.162", "mp-11192"], ["TbSi2", -0.6374, 0.0249, "Imma", "Kim, G., Meschel, S., Nash, P. et al. Experimental formation enthalpies for intermetallic phases and other inorganic compounds. Sci Data 4, 170162 (2017). https://doi.org/10.1038/sdata.2017.162", "mp-1077398"], ["TiSi2", -0.5908, 0.029, "Fddd", "Kim, G., Meschel, S., Nash, P. et al. Experimental formation enthalpies for intermetallic phases and other inorganic compounds. Sci Data 4, 170162 (2017). https://doi.org/10.1038/sdata.2017.162", "mp-2582"], ["TmSi2", -0.6726, 0.029, "P6/mmm", "Kim, G., Meschel, S., Nash, P. et al. Experimental formation enthalpies for intermetallic phases and other inorganic compounds. Sci Data 4, 170162 (2017). https://doi.org/10.1038/sdata.2017.162", "mp-772"], ["Si2W", -0.2829, 0.0207, "I4/mmm", "Kim, G., Meschel, S., Nash, P. et al. Experimental formation enthalpies for intermetallic phases and other inorganic compounds. Sci Data 4, 170162 (2017). https://doi.org/10.1038/sdata.2017.162", "mp-1620"], ["YSi2", -0.6405, 0.0145, "P6/mmm", "Kim, G., Meschel, S., Nash, P. et al. Experimental formation enthalpies for intermetallic phases and other inorganic compounds. Sci Data 4, 170162 (2017). https://doi.org/10.1038/sdata.2017.162", "mp-2568"], ["ZrSi2", -0.625, 0.0176, "Cmcm", "Kim, G., Meschel, S., Nash, P. et al. Experimental formation enthalpies for intermetallic phases and other inorganic compounds. Sci Data 4, 170162 (2017). https://doi.org/10.1038/sdata.2017.162", "mp-1515"], ["CeIn3", -0.5089, 0.0207, "Pm-3m", "Kim, G., Meschel, S., Nash, P. et al. Experimental formation enthalpies for intermetallic phases and other inorganic compounds. Sci Data 4, 170162 (2017). https://doi.org/10.1038/sdata.2017.162", "mp-20369"], ["PrIn3", -0.5317, 0.0249, "Pm-3m", "Kim, G., Meschel, S., Nash, P. et al. Experimental formation enthalpies for intermetallic phases and other inorganic compounds. Sci Data 4, 170162 (2017). https://doi.org/10.1038/sdata.2017.162", "mp-20903"], ["NdIn3", -0.5338, 0.0187, "Pm-3m", "Kim, G., Meschel, S., Nash, P. et al. Experimental formation enthalpies for intermetallic phases and other inorganic compounds. Sci Data 4, 170162 (2017). https://doi.org/10.1038/sdata.2017.162", "mp-21197"], ["SmIn3", -0.5389, 0.0321, "Pm-3m", "Kim, G., Meschel, S., Nash, P. et al. Experimental formation enthalpies for intermetallic phases and other inorganic compounds. Sci Data 4, 170162 (2017). https://doi.org/10.1038/sdata.2017.162", "mp-19977"], ["GdIn3", -0.5027, 0.0228, "Pm-3m", "Kim, G., Meschel, S., Nash, P. et al. Experimental formation enthalpies for intermetallic phases and other inorganic compounds. Sci Data 4, 170162 (2017). https://doi.org/10.1038/sdata.2017.162", "mp-20258"], ["TbIn3", -0.5545, 0.0259, "Pm-3m", "Kim, G., Meschel, S., Nash, P. et al. Experimental formation enthalpies for intermetallic phases and other inorganic compounds. Sci Data 4, 170162 (2017). https://doi.org/10.1038/sdata.2017.162", "mp-20920"], ["DyIn3", -0.4985, 0.0207, "Pm-3m", "Kim, G., Meschel, S., Nash, P. et al. Experimental formation enthalpies for intermetallic phases and other inorganic compounds. Sci Data 4, 170162 (2017). https://doi.org/10.1038/sdata.2017.162", "mp-20236"], ["Ho5In3", -0.5203, 0.0207, "P6_3/mcm", "Kim, G., Meschel, S., Nash, P. et al. Experimental formation enthalpies for intermetallic phases and other inorganic compounds. Sci Data 4, 170162 (2017). https://doi.org/10.1038/sdata.2017.162", "mp-1188417"], ["Er5In3", -0.4944, 0.0259, "P6_3/mcm", "Kim, G., Meschel, S., Nash, P. et al. Experimental formation enthalpies for intermetallic phases and other inorganic compounds. Sci Data 4, 170162 (2017). https://doi.org/10.1038/sdata.2017.162", "mp-1189039"], ["TmIn3", -0.4923, 0.0352, "Pm-3m", "Kim, G., Meschel, S., Nash, P. et al. Experimental formation enthalpies for intermetallic phases and other inorganic compounds. Sci Data 4, 170162 (2017). https://doi.org/10.1038/sdata.2017.162", "mp-21177"], ["Lu5In3", -0.5421, 0.0197, "P6_3/mcm", "Kim, G., Meschel, S., Nash, P. et al. Experimental formation enthalpies for intermetallic phases and other inorganic compounds. Sci Data 4, 170162 (2017). https://doi.org/10.1038/sdata.2017.162", "mp-1188644"], ["Zr43Cu157", -0.2519, 0.0228, "P6/m", "Kim, G., Meschel, S., Nash, P. et al. Experimental formation enthalpies for intermetallic phases and other inorganic compounds. Sci Data 4, 170162 (2017). https://doi.org/10.1038/sdata.2017.162", null], ["Cu3Pd", -0.0788, 0.0124, "Pm-3m", "Kim, G., Meschel, S., Nash, P. et al. Experimental formation enthalpies for intermetallic phases and other inorganic compounds. Sci Data 4, 170162 (2017). https://doi.org/10.1038/sdata.2017.162", "mp-580357"], ["Hf43Cu157", -0.2373, 0.0238, "P6/m", "Kim, G., Meschel, S., Nash, P. et al. Experimental formation enthalpies for intermetallic phases and other inorganic compounds. Sci Data 4, 170162 (2017). https://doi.org/10.1038/sdata.2017.162", null], ["Cu3Pt", -0.1119, 0.0114, "Pm-3m", "Kim, G., Meschel, S., Nash, P. et al. Experimental formation enthalpies for intermetallic phases and other inorganic compounds. Sci Data 4, 170162 (2017). https://doi.org/10.1038/sdata.2017.162", "mp-12086"], ["TiAg", -0.0166, 0.0249, "P4/nmm", "Kim, G., Meschel, S., Nash, P. et al. Experimental formation enthalpies for intermetallic phases and other inorganic compounds. Sci Data 4, 170162 (2017). https://doi.org/10.1038/sdata.2017.162", "mp-1017985"], ["Ti2Ag", -0.0238, 0.0114, "I4/mmm", "Kim, G., Meschel, S., Nash, P. et al. Experimental formation enthalpies for intermetallic phases and other inorganic compounds. Sci Data 4, 170162 (2017). https://doi.org/10.1038/sdata.2017.162", "mp-979115"], ["YAg2", -0.2757, 0.0124, "I4/mmm", "Kim, G., Meschel, S., Nash, P. et al. Experimental formation enthalpies for intermetallic phases and other inorganic compounds. Sci Data 4, 170162 (2017). https://doi.org/10.1038/sdata.2017.162", "mp-999544"], ["ScAu2", -0.8644, 0.0187, "I4/mmm", "Kim, G., Meschel, S., Nash, P. et al. Experimental formation enthalpies for intermetallic phases and other inorganic compounds. Sci Data 4, 170162 (2017). https://doi.org/10.1038/sdata.2017.162", "mp-1018148"], ["ScAu4", -0.5939, 0.0155, "I4/m", "Kim, G., Meschel, S., Nash, P. et al. Experimental formation enthalpies for intermetallic phases and other inorganic compounds. Sci Data 4, 170162 (2017). https://doi.org/10.1038/sdata.2017.162", "mp-1068446"], ["MnAu", -0.2622, 0.0176, "Pmmm", "Kim, G., Meschel, S., Nash, P. et al. Experimental formation enthalpies for intermetallic phases and other inorganic compounds. Sci Data 4, 170162 (2017). https://doi.org/10.1038/sdata.2017.162", "mp-12675"], ["YAu2", -0.8768, 0.0187, "I4/mmm", "Kim, G., Meschel, S., Nash, P. et al. Experimental formation enthalpies for intermetallic phases and other inorganic compounds. Sci Data 4, 170162 (2017). https://doi.org/10.1038/sdata.2017.162", "mp-1018113"], ["YAu3", -0.7162, 0.0197, "Pmmn", "Kim, G., Meschel, S., Nash, P. et al. Experimental formation enthalpies for intermetallic phases and other inorganic compounds. Sci Data 4, 170162 (2017). https://doi.org/10.1038/sdata.2017.162", "mp-1079467"], ["PdAu3", -0.0819, 0.0197, "Fm-3m", "Kim, G., Meschel, S., Nash, P. et al. Experimental formation enthalpies for intermetallic phases and other inorganic compounds. Sci Data 4, 170162 (2017). https://doi.org/10.1038/sdata.2017.162", null], ["ScMn2", -0.2705, 0.0197, "P6_3/mmc", "Kim, G., Meschel, S., Nash, P. et al. Experimental formation enthalpies for intermetallic phases and other inorganic compounds. Sci Data 4, 170162 (2017). https://doi.org/10.1038/sdata.2017.162", "mp-2039"], ["Sc267Os733", -0.2342, 0.0311, "Fm-3m", "Kim, G., Meschel, S., Nash, P. et al. Experimental formation enthalpies for intermetallic phases and other inorganic compounds. Sci Data 4, 170162 (2017). https://doi.org/10.1038/sdata.2017.162", null], ["TiMn2", -0.0891, 0.0166, "P6_3/mmc", "Kim, G., Meschel, S., Nash, P. et al. Experimental formation enthalpies for intermetallic phases and other inorganic compounds. Sci Data 4, 170162 (2017). https://doi.org/10.1038/sdata.2017.162", "mp-1949"], ["HfV2", -0.1731, 0.0176, "Fd-3m", "Kim, G., Meschel, S., Nash, P. et al. Experimental formation enthalpies for intermetallic phases and other inorganic compounds. Sci Data 4, 170162 (2017). https://doi.org/10.1038/sdata.2017.162", "mp-1043"], ["VIr", -0.2912, 0.0176, "Cmmm", "Kim, G., Meschel, S., Nash, P. et al. Experimental formation enthalpies for intermetallic phases and other inorganic compounds. Sci Data 4, 170162 (2017). https://doi.org/10.1038/sdata.2017.162", "mp-569250"], ["HfFe2", -0.1275, 0.0114, null, "Kim, G., Meschel, S., Nash, P. et al. Experimental formation enthalpies for intermetallic phases and other inorganic compounds. Sci Data 4, 170162 (2017). https://doi.org/10.1038/sdata.2017.162", "mp-333"], ["Nb231Fe269", -0.0643, 0.0187, "R-3m", "Kim, G., Meschel, S., Nash, P. et al. Experimental formation enthalpies for intermetallic phases and other inorganic compounds. Sci Data 4, 170162 (2017). https://doi.org/10.1038/sdata.2017.162", null], ["NbCo3", -0.0767, 0.0197, "P6_3/mmc", "Kim, G., Meschel, S., Nash, P. et al. Experimental formation enthalpies for intermetallic phases and other inorganic compounds. Sci Data 4, 170162 (2017). https://doi.org/10.1038/sdata.2017.162", "mp-570557"], ["TaCo3", -0.0881, 0.0228, "P6_3/mmc", "Kim, G., Meschel, S., Nash, P. et al. Experimental formation enthalpies for intermetallic phases and other inorganic compounds. Sci Data 4, 170162 (2017). https://doi.org/10.1038/sdata.2017.162", "mp-7851"], ["YNi", -0.341, 0.0176, "Pnma", "Kim, G., Meschel, S., Nash, P. et al. Experimental formation enthalpies for intermetallic phases and other inorganic compounds. Sci Data 4, 170162 (2017). https://doi.org/10.1038/sdata.2017.162", "mp-1364"], ["ScOs2", -0.2042, 0.0124, "P6_3/mmc", "Kim, G., Meschel, S., Nash, P. et al. Experimental formation enthalpies for intermetallic phases and other inorganic compounds. Sci Data 4, 170162 (2017). https://doi.org/10.1038/sdata.2017.162", "mp-567612"], ["VCo3", -0.0674, 0.0145, "P6_3/mmc", "Kim, G., Meschel, S., Nash, P. et al. Experimental formation enthalpies for intermetallic phases and other inorganic compounds. Sci Data 4, 170162 (2017). https://doi.org/10.1038/sdata.2017.162", "mp-542614"], ["V3Ir", -0.3047, 0.0218, "Pm-3n", "Kim, G., Meschel, S., Nash, P. et al. Experimental formation enthalpies for intermetallic phases and other inorganic compounds. Sci Data 4, 170162 (2017). https://doi.org/10.1038/sdata.2017.162", "mp-2006"], ["YFe3", -0.0176, 0.0114, "R-3m", "Kim, G., Meschel, S., Nash, P. et al. Experimental formation enthalpies for intermetallic phases and other inorganic compounds. Sci Data 4, 170162 (2017). https://doi.org/10.1038/sdata.2017.162", "mp-1102392"], ["YFe2", -0.0021, 0.0104, "Fd-3m", "Kim, G., Meschel, S., Nash, P. et al. Experimental formation enthalpies for intermetallic phases and other inorganic compounds. Sci Data 4, 170162 (2017). https://doi.org/10.1038/sdata.2017.162", "mp-1570"], ["NbCo2", -0.0684, 0.0176, "Fd-3m", "Kim, G., Meschel, S., Nash, P. et al. Experimental formation enthalpies for intermetallic phases and other inorganic compounds. Sci Data 4, 170162 (2017). https://doi.org/10.1038/sdata.2017.162", "mp-670"], ["TaCo2", -0.0653, 0.0218, "Fd-3m", "Kim, G., Meschel, S., Nash, P. et al. Experimental formation enthalpies for intermetallic phases and other inorganic compounds. Sci Data 4, 170162 (2017). https://doi.org/10.1038/sdata.2017.162", "mp-1799"], ["TaFe2", -0.0653, 0.0197, "P6_3/mmc", "Kim, G., Meschel, S., Nash, P. et al. Experimental formation enthalpies for intermetallic phases and other inorganic compounds. Sci Data 4, 170162 (2017). https://doi.org/10.1038/sdata.2017.162", "mp-568077"], ["NbNi3", -0.1741, 0.0155, "Pmmn", "Kim, G., Meschel, S., Nash, P. et al. Experimental formation enthalpies for intermetallic phases and other inorganic compounds. Sci Data 4, 170162 (2017). https://doi.org/10.1038/sdata.2017.162", "mp-1451"], ["TbCu2", -0.256, 0.0197, "Imma", "Kim, G., Meschel, S., Nash, P. et al. Experimental formation enthalpies for intermetallic phases and other inorganic compounds. Sci Data 4, 170162 (2017). https://doi.org/10.1038/sdata.2017.162", "mp-1527"], ["DyCu2", -0.2529, 0.0238, "Imma", "Kim, G., Meschel, S., Nash, P. et al. Experimental formation enthalpies for intermetallic phases and other inorganic compounds. Sci Data 4, 170162 (2017). https://doi.org/10.1038/sdata.2017.162", "mp-1071835"], ["HoCu2", -0.2591, 0.0238, "Imma", "Kim, G., Meschel, S., Nash, P. et al. Experimental formation enthalpies for intermetallic phases and other inorganic compounds. Sci Data 4, 170162 (2017). https://doi.org/10.1038/sdata.2017.162", "mp-30584"], ["ErCu2", -0.2798, 0.0166, "Imma", "Kim, G., Meschel, S., Nash, P. et al. Experimental formation enthalpies for intermetallic phases and other inorganic compounds. Sci Data 4, 170162 (2017). https://doi.org/10.1038/sdata.2017.162", "mp-1024991"], ["TmCu2", -0.2425, 0.0207, "Imma", "Kim, G., Meschel, S., Nash, P. et al. Experimental formation enthalpies for intermetallic phases and other inorganic compounds. Sci Data 4, 170162 (2017). https://doi.org/10.1038/sdata.2017.162", "mp-1077209"], ["Tb167Cu833", -0.1907, 0.0207, null, "Kim, G., Meschel, S., Nash, P. et al. Experimental formation enthalpies for intermetallic phases and other inorganic compounds. Sci Data 4, 170162 (2017). https://doi.org/10.1038/sdata.2017.162", null], ["Dy167Cu833", -0.1627, 0.0228, null, "Kim, G., Meschel, S., Nash, P. et al. Experimental formation enthalpies for intermetallic phases and other inorganic compounds. Sci Data 4, 170162 (2017). https://doi.org/10.1038/sdata.2017.162", null], ["Ho167Cu833", -0.1793, 0.0218, null, "Kim, G., Meschel, S., Nash, P. et al. Experimental formation enthalpies for intermetallic phases and other inorganic compounds. Sci Data 4, 170162 (2017). https://doi.org/10.1038/sdata.2017.162", null], ["Er167Cu833", -0.1907, 0.0207, null, "Kim, G., Meschel, S., Nash, P. et al. Experimental formation enthalpies for intermetallic phases and other inorganic compounds. Sci Data 4, 170162 (2017). https://doi.org/10.1038/sdata.2017.162", null], ["Tm167Cu833", -0.1959, 0.0249, null, "Kim, G., Meschel, S., Nash, P. et al. Experimental formation enthalpies for intermetallic phases and other inorganic compounds. Sci Data 4, 170162 (2017). https://doi.org/10.1038/sdata.2017.162", null], ["Lu167Cu833", -0.1948, 0.0197, null, "Kim, G., Meschel, S., Nash, P. et al. Experimental formation enthalpies for intermetallic phases and other inorganic compounds. Sci Data 4, 170162 (2017). https://doi.org/10.1038/sdata.2017.162", null], ["TbAu", -0.8965, 0.0228, "Cmcm", "Kim, G., Meschel, S., Nash, P. et al. Experimental formation enthalpies for intermetallic phases and other inorganic compounds. Sci Data 4, 170162 (2017). https://doi.org/10.1038/sdata.2017.162", "mp-999141"], ["DyAu", -0.8644, 0.0176, null, "Kim, G., Meschel, S., Nash, P. et al. Experimental formation enthalpies for intermetallic phases and other inorganic compounds. Sci Data 4, 170162 (2017). https://doi.org/10.1038/sdata.2017.162", "mp-1007918"], ["ErAu", -0.9349, 0.0207, "Pm-3m", "Kim, G., Meschel, S., Nash, P. et al. Experimental formation enthalpies for intermetallic phases and other inorganic compounds. Sci Data 4, 170162 (2017). https://doi.org/10.1038/sdata.2017.162", "mp-2442"], ["TmAu", -0.9618, 0.0197, null, "Kim, G., Meschel, S., Nash, P. et al. Experimental formation enthalpies for intermetallic phases and other inorganic compounds. Sci Data 4, 170162 (2017). https://doi.org/10.1038/sdata.2017.162", "mp-1017507"], ["TbAu2", -0.8416, 0.0135, "I4/mmm", "Kim, G., Meschel, S., Nash, P. et al. Experimental formation enthalpies for intermetallic phases and other inorganic compounds. Sci Data 4, 170162 (2017). https://doi.org/10.1038/sdata.2017.162", "mp-570179"], ["DyAu2", -0.8063, 0.0197, "I4/mmm", "Kim, G., Meschel, S., Nash, P. et al. Experimental formation enthalpies for intermetallic phases and other inorganic compounds. Sci Data 4, 170162 (2017). https://doi.org/10.1038/sdata.2017.162", "mp-11241"], ["HoAu2", -0.8768, 0.0145, "I4/mmm", "Kim, G., Meschel, S., Nash, P. et al. Experimental formation enthalpies for intermetallic phases and other inorganic compounds. Sci Data 4, 170162 (2017). https://doi.org/10.1038/sdata.2017.162", "mp-990"], ["ErAu2", -0.8903, 0.0197, "I4/mmm", "Kim, G., Meschel, S., Nash, P. et al. Experimental formation enthalpies for intermetallic phases and other inorganic compounds. Sci Data 4, 170162 (2017). https://doi.org/10.1038/sdata.2017.162", "mp-2466"], ["TmAu2", -0.9494, 0.0249, "I4/mmm", "Kim, G., Meschel, S., Nash, P. et al. Experimental formation enthalpies for intermetallic phases and other inorganic compounds. Sci Data 4, 170162 (2017). https://doi.org/10.1038/sdata.2017.162", "mp-560"], ["LuAu2", -0.9442, 0.0269, "I4/mmm", "Kim, G., Meschel, S., Nash, P. et al. Experimental formation enthalpies for intermetallic phases and other inorganic compounds. Sci Data 4, 170162 (2017). https://doi.org/10.1038/sdata.2017.162", "mp-1018152"], ["TbAu3", -0.6892, 0.0176, "Pmmn", "Kim, G., Meschel, S., Nash, P. et al. Experimental formation enthalpies for intermetallic phases and other inorganic compounds. Sci Data 4, 170162 (2017). https://doi.org/10.1038/sdata.2017.162", "mp-1025478"], ["DyAu3", -0.6664, 0.0166, null, "Kim, G., Meschel, S., Nash, P. et al. Experimental formation enthalpies for intermetallic phases and other inorganic compounds. Sci Data 4, 170162 (2017). https://doi.org/10.1038/sdata.2017.162", "mp-1080590"], ["HoAu3", -0.6954, 0.0218, "Pmmn", "Kim, G., Meschel, S., Nash, P. et al. Experimental formation enthalpies for intermetallic phases and other inorganic compounds. Sci Data 4, 170162 (2017). https://doi.org/10.1038/sdata.2017.162", "mp-30386"], ["ErAu3", -0.6851, 0.0197, null, "Kim, G., Meschel, S., Nash, P. et al. Experimental formation enthalpies for intermetallic phases and other inorganic compounds. Sci Data 4, 170162 (2017). https://doi.org/10.1038/sdata.2017.162", "mp-1080756"], ["TmAu3", -0.7535, 0.0218, "Pmmn", "Kim, G., Meschel, S., Nash, P. et al. Experimental formation enthalpies for intermetallic phases and other inorganic compounds. Sci Data 4, 170162 (2017). https://doi.org/10.1038/sdata.2017.162", "mp-568247"], ["La43Au157", -0.6001, 0.0197, "P6/m", "Kim, G., Meschel, S., Nash, P. et al. Experimental formation enthalpies for intermetallic phases and other inorganic compounds. Sci Data 4, 170162 (2017). https://doi.org/10.1038/sdata.2017.162", null], ["SmCu", -0.1285, 0.0197, "Pm-3m", "Kim, G., Meschel, S., Nash, P. et al. Experimental formation enthalpies for intermetallic phases and other inorganic compounds. Sci Data 4, 170162 (2017). https://doi.org/10.1038/sdata.2017.162", "mp-12586"], ["SmCu2", -0.1731, 0.0218, "Imma", "Kim, G., Meschel, S., Nash, P. et al. Experimental formation enthalpies for intermetallic phases and other inorganic compounds. Sci Data 4, 170162 (2017). https://doi.org/10.1038/sdata.2017.162", "mp-1077154"], ["Sm143Cu857", -0.142, 0.0155, "Pnma", "Kim, G., Meschel, S., Nash, P. et al. Experimental formation enthalpies for intermetallic phases and other inorganic compounds. Sci Data 4, 170162 (2017). https://doi.org/10.1038/sdata.2017.162", null], ["SmAg", -0.3835, 0.028, "Pnma", "Kim, G., Meschel, S., Nash, P. et al. Experimental formation enthalpies for intermetallic phases and other inorganic compounds. Sci Data 4, 170162 (2017). https://doi.org/10.1038/sdata.2017.162", "mp-2475"], ["SmAg2", -0.2498, 0.0249, null, "Kim, G., Meschel, S., Nash, P. et al. Experimental formation enthalpies for intermetallic phases and other inorganic compounds. Sci Data 4, 170162 (2017). https://doi.org/10.1038/sdata.2017.162", null], ["Sm43Ag157", -0.1741, 0.0363, "P6/m", "Kim, G., Meschel, S., Nash, P. et al. Experimental formation enthalpies for intermetallic phases and other inorganic compounds. Sci Data 4, 170162 (2017). https://doi.org/10.1038/sdata.2017.162", null], ["SmAu", -0.7908, 0.0207, null, "Kim, G., Meschel, S., Nash, P. et al. Experimental formation enthalpies for intermetallic phases and other inorganic compounds. Sci Data 4, 170162 (2017). https://doi.org/10.1038/sdata.2017.162", "mp-1079811"], ["SmAu2", -0.7991, 0.0135, "P4/nmm", "Kim, G., Meschel, S., Nash, P. et al. Experimental formation enthalpies for intermetallic phases and other inorganic compounds. Sci Data 4, 170162 (2017). https://doi.org/10.1038/sdata.2017.162", null], ["Sm43Au157", -0.6198, 0.0238, "P6/m", "Kim, G., Meschel, S., Nash, P. et al. Experimental formation enthalpies for intermetallic phases and other inorganic compounds. Sci Data 4, 170162 (2017). https://doi.org/10.1038/sdata.2017.162", null], ["TbAg", -0.3783, 0.0301, "Pm-3m", "Kim, G., Meschel, S., Nash, P. et al. Experimental formation enthalpies for intermetallic phases and other inorganic compounds. Sci Data 4, 170162 (2017). https://doi.org/10.1038/sdata.2017.162", "mp-2268"], ["DyAg", -0.3866, 0.0187, "Pm-3m", "Kim, G., Meschel, S., Nash, P. et al. Experimental formation enthalpies for intermetallic phases and other inorganic compounds. Sci Data 4, 170162 (2017). https://doi.org/10.1038/sdata.2017.162", "mp-2167"], ["ErAg", -0.4654, 0.0332, "Pm-3m", "Kim, G., Meschel, S., Nash, P. et al. Experimental formation enthalpies for intermetallic phases and other inorganic compounds. Sci Data 4, 170162 (2017). https://doi.org/10.1038/sdata.2017.162", "mp-2621"], ["TmAg", -0.4457, 0.0238, "Pm-3m", "Kim, G., Meschel, S., Nash, P. et al. Experimental formation enthalpies for intermetallic phases and other inorganic compounds. Sci Data 4, 170162 (2017). https://doi.org/10.1038/sdata.2017.162", "mp-2796"], ["PrAg2", -0.256, 0.0166, "Imma", "Kim, G., Meschel, S., Nash, P. et al. Experimental formation enthalpies for intermetallic phases and other inorganic compounds. Sci Data 4, 170162 (2017). https://doi.org/10.1038/sdata.2017.162", "mp-1072619"], ["NdAg2", -0.2259, 0.0197, "Imma", "Kim, G., Meschel, S., Nash, P. et al. Experimental formation enthalpies for intermetallic phases and other inorganic compounds. Sci Data 4, 170162 (2017). https://doi.org/10.1038/sdata.2017.162", "mp-1072737"], ["GdAg2", -0.2477, 0.0166, null, "Kim, G., Meschel, S., Nash, P. et al. Experimental formation enthalpies for intermetallic phases and other inorganic compounds. Sci Data 4, 170162 (2017). https://doi.org/10.1038/sdata.2017.162", "mp-19783"], ["TbAg2", -0.2353, 0.0187, null, "Kim, G., Meschel, S., Nash, P. et al. Experimental formation enthalpies for intermetallic phases and other inorganic compounds. Sci Data 4, 170162 (2017). https://doi.org/10.1038/sdata.2017.162", "mp-30358"], ["DyAg2", -0.2311, 0.0238, null, "Kim, G., Meschel, S., Nash, P. et al. Experimental formation enthalpies for intermetallic phases and other inorganic compounds. Sci Data 4, 170162 (2017). https://doi.org/10.1038/sdata.2017.162", "mp-2618"], ["HoAg2", -0.2591, 0.0238, null, "Kim, G., Meschel, S., Nash, P. et al. Experimental formation enthalpies for intermetallic phases and other inorganic compounds. Sci Data 4, 170162 (2017). https://doi.org/10.1038/sdata.2017.162", "mp-2120"], ["ErAg2", -0.2487, 0.0238, "I4/mmm", "Kim, G., Meschel, S., Nash, P. et al. Experimental formation enthalpies for intermetallic phases and other inorganic compounds. Sci Data 4, 170162 (2017). https://doi.org/10.1038/sdata.2017.162", "mp-30339"], ["TmAg2", -0.2622, 0.0249, "Imma", "Kim, G., Meschel, S., Nash, P. et al. Experimental formation enthalpies for intermetallic phases and other inorganic compounds. Sci Data 4, 170162 (2017). https://doi.org/10.1038/sdata.2017.162", "mp-30359"], ["LuAg2", -0.2653, 0.0197, "I4/mmm", "Kim, G., Meschel, S., Nash, P. et al. Experimental formation enthalpies for intermetallic phases and other inorganic compounds. Sci Data 4, 170162 (2017). https://doi.org/10.1038/sdata.2017.162", "mp-1018131"], ["TbAg3", -0.2135, 0.0207, "P6/m", "Kim, G., Meschel, S., Nash, P. et al. Experimental formation enthalpies for intermetallic phases and other inorganic compounds. Sci Data 4, 170162 (2017). https://doi.org/10.1038/sdata.2017.162", null], ["DyAg3", -0.2363, 0.0197, "P6/m", "Kim, G., Meschel, S., Nash, P. et al. Experimental formation enthalpies for intermetallic phases and other inorganic compounds. Sci Data 4, 170162 (2017). https://doi.org/10.1038/sdata.2017.162", null], ["HoAg3", -0.2601, 0.0207, "P6/m", "Kim, G., Meschel, S., Nash, P. et al. Experimental formation enthalpies for intermetallic phases and other inorganic compounds. Sci Data 4, 170162 (2017). https://doi.org/10.1038/sdata.2017.162", null], ["ErAg3", -0.2633, 0.0238, "P6/m", "Kim, G., Meschel, S., Nash, P. et al. Experimental formation enthalpies for intermetallic phases and other inorganic compounds. Sci Data 4, 170162 (2017). https://doi.org/10.1038/sdata.2017.162", null], ["TmAg3", -0.2094, 0.0238, "Pnma", "Kim, G., Meschel, S., Nash, P. et al. Experimental formation enthalpies for intermetallic phases and other inorganic compounds. Sci Data 4, 170162 (2017). https://doi.org/10.1038/sdata.2017.162", "mp-30360"], ["Al5Ni4Rh", -0.7684, 0.0341, "Pm-3m", "Kim, G., Meschel, S., Nash, P. et al. Experimental formation enthalpies for intermetallic phases and other inorganic compounds. Sci Data 4, 170162 (2017). https://doi.org/10.1038/sdata.2017.162", null], ["Al5Ni3Rh2", -0.8019, 0.0256, "Pm-3m", "Kim, G., Meschel, S., Nash, P. et al. Experimental formation enthalpies for intermetallic phases and other inorganic compounds. Sci Data 4, 170162 (2017). https://doi.org/10.1038/sdata.2017.162", null], ["Al5Ni2Rh3", -0.8439, 0.035, "Pm-3m", "Kim, G., Meschel, S., Nash, P. et al. Experimental formation enthalpies for intermetallic phases and other inorganic compounds. Sci Data 4, 170162 (2017). https://doi.org/10.1038/sdata.2017.162", null], ["Al5NiRh4", -1.0331, 0.0342, "Pm-3m", "Kim, G., Meschel, S., Nash, P. et al. Experimental formation enthalpies for intermetallic phases and other inorganic compounds. Sci Data 4, 170162 (2017). https://doi.org/10.1038/sdata.2017.162", null], ["Ti5Ge3", -0.7333, 0.0247, "P6_3/mcm", "Kim, G., Meschel, S., Nash, P. et al. Experimental formation enthalpies for intermetallic phases and other inorganic compounds. Sci Data 4, 170162 (2017). https://doi.org/10.1038/sdata.2017.162", "mp-568151"], ["V5Ge3", -0.4586, 0.0487, "I4/mcm", "Kim, G., Meschel, S., Nash, P. et al. Experimental formation enthalpies for intermetallic phases and other inorganic compounds. Sci Data 4, 170162 (2017). https://doi.org/10.1038/sdata.2017.162", "mp-1105285"], ["Mn5Ge3", -0.1884, 0.007, "P6_3/mcm", "Kim, G., Meschel, S., Nash, P. et al. Experimental formation enthalpies for intermetallic phases and other inorganic compounds. Sci Data 4, 170162 (2017). https://doi.org/10.1038/sdata.2017.162", "mp-617291"], ["Fe5Ge3", -0.1078, 0.0082, "P6_3/mmc", "Kim, G., Meschel, S., Nash, P. et al. Experimental formation enthalpies for intermetallic phases and other inorganic compounds. Sci Data 4, 170162 (2017). https://doi.org/10.1038/sdata.2017.162", null], ["Co5Ge3", -0.2029, 0.0062, "P6_3/mmc", "Kim, G., Meschel, S., Nash, P. et al. Experimental formation enthalpies for intermetallic phases and other inorganic compounds. Sci Data 4, 170162 (2017). https://doi.org/10.1038/sdata.2017.162", null], ["Ni5Ge3", -0.3222, 0.0065, "P6_3/mmc", "Kim, G., Meschel, S., Nash, P. et al. Experimental formation enthalpies for intermetallic phases and other inorganic compounds. Sci Data 4, 170162 (2017). https://doi.org/10.1038/sdata.2017.162", "mp-1106111"], ["Ti5Al2Zn13", -0.2798, 0.0065, "Pm-3m", "Kim, G., Meschel, S., Nash, P. et al. Experimental formation enthalpies for intermetallic phases and other inorganic compounds. Sci Data 4, 170162 (2017). https://doi.org/10.1038/sdata.2017.162", null], ["Ti5Al4Zn11", -0.3109, 0.0065, "Pm-3m", "Kim, G., Meschel, S., Nash, P. et al. Experimental formation enthalpies for intermetallic phases and other inorganic compounds. Sci Data 4, 170162 (2017). https://doi.org/10.1038/sdata.2017.162", null], ["Ti5(Al2Zn3)3", -0.3317, 0.0065, "Pm-3m", "Kim, G., Meschel, S., Nash, P. et al. Experimental formation enthalpies for intermetallic phases and other inorganic compounds. Sci Data 4, 170162 (2017). https://doi.org/10.1038/sdata.2017.162", null], ["Ti5Al8Zn7", -0.3524, 0.0065, "Pm-3m", "Kim, G., Meschel, S., Nash, P. et al. Experimental formation enthalpies for intermetallic phases and other inorganic compounds. Sci Data 4, 170162 (2017). https://doi.org/10.1038/sdata.2017.162", null], ["TiAl2Zn", -0.3627, 0.0065, "Pm-3m", "Kim, G., Meschel, S., Nash, P. et al. Experimental formation enthalpies for intermetallic phases and other inorganic compounds. Sci Data 4, 170162 (2017). https://doi.org/10.1038/sdata.2017.162", null], ["Ti5(Al4Zn)3", -0.3731, 0.0065, "Pm-3m", "Kim, G., Meschel, S., Nash, P. et al. Experimental formation enthalpies for intermetallic phases and other inorganic compounds. Sci Data 4, 170162 (2017). https://doi.org/10.1038/sdata.2017.162", null], ["In49Pd51", -0.7151, 0.0065, "Pm-3m", "Kim, G., Meschel, S., Nash, P. et al. Experimental formation enthalpies for intermetallic phases and other inorganic compounds. Sci Data 4, 170162 (2017). https://doi.org/10.1038/sdata.2017.162", null], ["In3Pd2", -0.5908, 0.0065, "P-3m1", "Kim, G., Meschel, S., Nash, P. et al. Experimental formation enthalpies for intermetallic phases and other inorganic compounds. Sci Data 4, 170162 (2017). https://doi.org/10.1038/sdata.2017.162", "mp-510437"], ["Sn2Pd", -0.5182, 0.0065, "I41/acd", "Kim, G., Meschel, S., Nash, P. et al. Experimental formation enthalpies for intermetallic phases and other inorganic compounds. Sci Data 4, 170162 (2017). https://doi.org/10.1038/sdata.2017.162", "mp-1573"], ["Mg39Ag61", -0.041, 0.0009, "Pm-3m", "Kim, G., Meschel, S., Nash, P. et al. Experimental formation enthalpies for intermetallic phases and other inorganic compounds. Sci Data 4, 170162 (2017). https://doi.org/10.1038/sdata.2017.162", null], ["Mg439Ag561", -0.0438, 0.0002, "Pm-3m", "Kim, G., Meschel, S., Nash, P. et al. Experimental formation enthalpies for intermetallic phases and other inorganic compounds. Sci Data 4, 170162 (2017). https://doi.org/10.1038/sdata.2017.162", null], ["Mg229Ag271", -0.0449, 0.0002, "Pm-3m", "Kim, G., Meschel, S., Nash, P. et al. Experimental formation enthalpies for intermetallic phases and other inorganic compounds. Sci Data 4, 170162 (2017). https://doi.org/10.1038/sdata.2017.162", null], ["Mg49Ag51", -0.0455, 0.0002, "Pm-3m", "Kim, G., Meschel, S., Nash, P. et al. Experimental formation enthalpies for intermetallic phases and other inorganic compounds. Sci Data 4, 170162 (2017). https://doi.org/10.1038/sdata.2017.162", null], ["Mg503Ag497", -0.0453, 0.0003, "Pm-3m", "Kim, G., Meschel, S., Nash, P. et al. Experimental formation enthalpies for intermetallic phases and other inorganic compounds. Sci Data 4, 170162 (2017). https://doi.org/10.1038/sdata.2017.162", null], ["Mg103Ag97", -0.0455, 0.0003, "Pm-3m", "Kim, G., Meschel, S., Nash, P. et al. Experimental formation enthalpies for intermetallic phases and other inorganic compounds. Sci Data 4, 170162 (2017). https://doi.org/10.1038/sdata.2017.162", null], ["Mg13Ag12", -0.0452, 0.0001, "Pm-3m", "Kim, G., Meschel, S., Nash, P. et al. Experimental formation enthalpies for intermetallic phases and other inorganic compounds. Sci Data 4, 170162 (2017). https://doi.org/10.1038/sdata.2017.162", null], ["Mg137Ag113", -0.0444, 0.0002, "Pm-3m", "Kim, G., Meschel, S., Nash, P. et al. Experimental formation enthalpies for intermetallic phases and other inorganic compounds. Sci Data 4, 170162 (2017). https://doi.org/10.1038/sdata.2017.162", null], ["Al3FeSi2", -0.2123, 0.0124, "I4/mcm", "Kim, G., Meschel, S., Nash, P. et al. Experimental formation enthalpies for intermetallic phases and other inorganic compounds. Sci Data 4, 170162 (2017). https://doi.org/10.1038/sdata.2017.162", "mp-505229"], ["Al2Fe3Si4", -0.3716, 0.0187, "Cmcm", "Kim, G., Meschel, S., Nash, P. et al. Experimental formation enthalpies for intermetallic phases and other inorganic compounds. Sci Data 4, 170162 (2017). https://doi.org/10.1038/sdata.2017.162", "mp-29111"], ["Al71Fe19Si10", -0.255, 0.0137, "P6_3/mmc", "Kim, G., Meschel, S., Nash, P. et al. Experimental formation enthalpies for intermetallic phases and other inorganic compounds. Sci Data 4, 170162 (2017). https://doi.org/10.1038/sdata.2017.162", null], ["Mn1538Al7949Ni513", -0.2398, 0.0139, "Cmcm", "Kim, G., Meschel, S., Nash, P. et al. Experimental formation enthalpies for intermetallic phases and other inorganic compounds. Sci Data 4, 170162 (2017). https://doi.org/10.1038/sdata.2017.162", null], ["Sc5Sn3", -0.7276, 0.0187, "P6_3/mcm", "Kim, G., Meschel, S., Nash, P. et al. Experimental formation enthalpies for intermetallic phases and other inorganic compounds. Sci Data 4, 170162 (2017). https://doi.org/10.1038/sdata.2017.162", "mp-17695"], ["Ti11Sn9", -0.4498, 0.0145, "Immm", "Kim, G., Meschel, S., Nash, P. et al. Experimental formation enthalpies for intermetallic phases and other inorganic compounds. Sci Data 4, 170162 (2017). https://doi.org/10.1038/sdata.2017.162", null], ["V3Sn", -0.2249, 0.0145, "Pm-3n", "Kim, G., Meschel, S., Nash, P. et al. Experimental formation enthalpies for intermetallic phases and other inorganic compounds. Sci Data 4, 170162 (2017). https://doi.org/10.1038/sdata.2017.162", "mp-21342"], ["Y5Sn3", -0.7545, 0.0301, "P6_3/mcm", "Kim, G., Meschel, S., Nash, P. et al. Experimental formation enthalpies for intermetallic phases and other inorganic compounds. Sci Data 4, 170162 (2017). https://doi.org/10.1038/sdata.2017.162", "mp-567412"], ["Zr5Sn3", -0.7379, 0.0259, "P6_3/mcm", "Kim, G., Meschel, S., Nash, P. et al. Experimental formation enthalpies for intermetallic phases and other inorganic compounds. Sci Data 4, 170162 (2017). https://doi.org/10.1038/sdata.2017.162", "mp-510522"], ["Nb3Sn", -0.1575, 0.0238, "Pm-3n", "Kim, G., Meschel, S., Nash, P. et al. Experimental formation enthalpies for intermetallic phases and other inorganic compounds. Sci Data 4, 170162 (2017). https://doi.org/10.1038/sdata.2017.162", "mp-1326"], ["Sn7Ru3", -0.1938, 0.0145, "Im-3m", "Kim, G., Meschel, S., Nash, P. et al. Experimental formation enthalpies for intermetallic phases and other inorganic compounds. Sci Data 4, 170162 (2017). https://doi.org/10.1038/sdata.2017.162", "mp-22344"], ["Sn2Rh", -0.4363, 0.0249, "I4/mcm", "Kim, G., Meschel, S., Nash, P. et al. Experimental formation enthalpies for intermetallic phases and other inorganic compounds. Sci Data 4, 170162 (2017). https://doi.org/10.1038/sdata.2017.162", "mp-565"], ["SnPd3", -0.5991, 0.0197, "Pm-3m", "Kim, G., Meschel, S., Nash, P. et al. Experimental formation enthalpies for intermetallic phases and other inorganic compounds. Sci Data 4, 170162 (2017). https://doi.org/10.1038/sdata.2017.162", "mp-718"], ["Hf5Sn3", -0.5099, 0.0218, "P6_3/mcm", "Kim, G., Meschel, S., Nash, P. et al. Experimental formation enthalpies for intermetallic phases and other inorganic compounds. Sci Data 4, 170162 (2017). https://doi.org/10.1038/sdata.2017.162", "mp-21104"], ["Sn29Ir21", -0.1555, 0.0197, "I4mm", "Kim, G., Meschel, S., Nash, P. et al. Experimental formation enthalpies for intermetallic phases and other inorganic compounds. Sci Data 4, 170162 (2017). https://doi.org/10.1038/sdata.2017.162", null], ["Sn2Ir", -0.1337, 0.0166, "Fm-3m", "Kim, G., Meschel, S., Nash, P. et al. Experimental formation enthalpies for intermetallic phases and other inorganic compounds. Sci Data 4, 170162 (2017). https://doi.org/10.1038/sdata.2017.162", "mp-2083"], ["SnPt", -0.6094, 0.0238, "P6_3/mmc", "Kim, G., Meschel, S., Nash, P. et al. Experimental formation enthalpies for intermetallic phases and other inorganic compounds. Sci Data 4, 170162 (2017). https://doi.org/10.1038/sdata.2017.162", "mp-19856"], ["Pr5Sn3", -0.7804, 0.0145, "I4/mcm", "Kim, G., Meschel, S., Nash, P. et al. Experimental formation enthalpies for intermetallic phases and other inorganic compounds. Sci Data 4, 170162 (2017). https://doi.org/10.1038/sdata.2017.162", "mp-570696"], ["Nd5Sn3", -0.768, 0.0145, "P6_3/mcm", "Kim, G., Meschel, S., Nash, P. et al. Experimental formation enthalpies for intermetallic phases and other inorganic compounds. Sci Data 4, 170162 (2017). https://doi.org/10.1038/sdata.2017.162", "mp-510503"], ["Sm5Sn3", -0.8074, 0.0207, "P6_3/mcm", "Kim, G., Meschel, S., Nash, P. et al. Experimental formation enthalpies for intermetallic phases and other inorganic compounds. Sci Data 4, 170162 (2017). https://doi.org/10.1038/sdata.2017.162", "mp-1189874"], ["Gd5Sn3", -0.8136, 0.029, "P6_3/mcm", "Kim, G., Meschel, S., Nash, P. et al. Experimental formation enthalpies for intermetallic phases and other inorganic compounds. Sci Data 4, 170162 (2017). https://doi.org/10.1038/sdata.2017.162", null], ["Tb5Sn3", -0.7576, 0.0321, "P6_3/mcm", "Kim, G., Meschel, S., Nash, P. et al. Experimental formation enthalpies for intermetallic phases and other inorganic compounds. Sci Data 4, 170162 (2017). https://doi.org/10.1038/sdata.2017.162", "mp-1106357"], ["Dy5Sn3", -0.7784, 0.0218, "P6_3/mcm", "Kim, G., Meschel, S., Nash, P. et al. Experimental formation enthalpies for intermetallic phases and other inorganic compounds. Sci Data 4, 170162 (2017). https://doi.org/10.1038/sdata.2017.162", "mp-30623"], ["Ho5Sn3", -0.7618, 0.0238, "P6_3/mcm", "Kim, G., Meschel, S., Nash, P. et al. Experimental formation enthalpies for intermetallic phases and other inorganic compounds. Sci Data 4, 170162 (2017). https://doi.org/10.1038/sdata.2017.162", "mp-30735"], ["Er5Sn3", -0.7493, 0.0218, "P6_3/mcm", "Kim, G., Meschel, S., Nash, P. et al. Experimental formation enthalpies for intermetallic phases and other inorganic compounds. Sci Data 4, 170162 (2017). https://doi.org/10.1038/sdata.2017.162", "mp-31385"], ["Tm5Sn3", -0.7545, 0.0218, "P6_3/mcm", "Kim, G., Meschel, S., Nash, P. et al. Experimental formation enthalpies for intermetallic phases and other inorganic compounds. Sci Data 4, 170162 (2017). https://doi.org/10.1038/sdata.2017.162", "mp-1189210"], ["Lu5Sn3", -0.7628, 0.0145, "P6_3/mcm", "Kim, G., Meschel, S., Nash, P. et al. Experimental formation enthalpies for intermetallic phases and other inorganic compounds. Sci Data 4, 170162 (2017). https://doi.org/10.1038/sdata.2017.162", "mp-1106258"], ["Sc5Ge3", -0.968, 0.0394, "P6_3/mcm", "Kim, G., Meschel, S., Nash, P. et al. Experimental formation enthalpies for intermetallic phases and other inorganic compounds. Sci Data 4, 170162 (2017). https://doi.org/10.1038/sdata.2017.162", "mp-17190"], ["Cr5Ge3", -0.1627, 0.0114, "I4/mcm", "Kim, G., Meschel, S., Nash, P. et al. Experimental formation enthalpies for intermetallic phases and other inorganic compounds. Sci Data 4, 170162 (2017). https://doi.org/10.1038/sdata.2017.162", "mp-568324"], ["Y5Ge3", -0.9307, 0.0518, "P6_3/mcm", "Kim, G., Meschel, S., Nash, P. et al. Experimental formation enthalpies for intermetallic phases and other inorganic compounds. Sci Data 4, 170162 (2017). https://doi.org/10.1038/sdata.2017.162", "mp-17751"], ["Zr5Ge3", -0.8405, 0.058, "P6_3/mcm", "Kim, G., Meschel, S., Nash, P. et al. Experimental formation enthalpies for intermetallic phases and other inorganic compounds. Sci Data 4, 170162 (2017). https://doi.org/10.1038/sdata.2017.162", "mp-17706"], ["Nb5Ge3", -0.7172, 0.0435, "I4/mcm", "Kim, G., Meschel, S., Nash, P. et al. Experimental formation enthalpies for intermetallic phases and other inorganic compounds. Sci Data 4, 170162 (2017). https://doi.org/10.1038/sdata.2017.162", "mp-1188215"], ["Ge3Mo5", -0.1731, 0.0052, "P6_3/mcm", "Kim, G., Meschel, S., Nash, P. et al. Experimental formation enthalpies for intermetallic phases and other inorganic compounds. Sci Data 4, 170162 (2017). https://doi.org/10.1038/sdata.2017.162", "mp-17094"], ["GeRu", -0.2954, 0.0073, "P213", "Kim, G., Meschel, S., Nash, P. et al. Experimental formation enthalpies for intermetallic phases and other inorganic compounds. Sci Data 4, 170162 (2017). https://doi.org/10.1038/sdata.2017.162", "mp-1025397"], ["GeRh", -0.5897, 0.0114, "Pnma", "Kim, G., Meschel, S., Nash, P. et al. Experimental formation enthalpies for intermetallic phases and other inorganic compounds. Sci Data 4, 170162 (2017). https://doi.org/10.1038/sdata.2017.162", "mp-22239"], ["GePd", -0.4819, 0.0083, "Pnma", "Kim, G., Meschel, S., Nash, P. et al. Experimental formation enthalpies for intermetallic phases and other inorganic compounds. Sci Data 4, 170162 (2017). https://doi.org/10.1038/sdata.2017.162", "mp-1424"], ["GePd2", -0.5421, 0.0093, "P-62m", "Kim, G., Meschel, S., Nash, P. et al. Experimental formation enthalpies for intermetallic phases and other inorganic compounds. Sci Data 4, 170162 (2017). https://doi.org/10.1038/sdata.2017.162", "mp-423"], ["La5Ge3", -0.7027, 0.0104, "P6_3/mcm", "Kim, G., Meschel, S., Nash, P. et al. Experimental formation enthalpies for intermetallic phases and other inorganic compounds. Sci Data 4, 170162 (2017). https://doi.org/10.1038/sdata.2017.162", "mp-1188469"], ["Hf3Ge2", -0.7732, 0.0819, "P4/mbm", "Kim, G., Meschel, S., Nash, P. et al. Experimental formation enthalpies for intermetallic phases and other inorganic compounds. Sci Data 4, 170162 (2017). https://doi.org/10.1038/sdata.2017.162", "mp-976273"], ["Ta5Ge3", -0.4353, 0.0114, "I4/mcm", "Kim, G., Meschel, S., Nash, P. et al. Experimental formation enthalpies for intermetallic phases and other inorganic compounds. Sci Data 4, 170162 (2017). https://doi.org/10.1038/sdata.2017.162", "mp-17593"], ["Ge2Os", -0.0383, 0.0259, "C12/m1", "Kim, G., Meschel, S., Nash, P. et al. Experimental formation enthalpies for intermetallic phases and other inorganic compounds. Sci Data 4, 170162 (2017). https://doi.org/10.1038/sdata.2017.162", "mp-10032"], ["GeIr", -0.3431, 0.0093, "Pnma", "Kim, G., Meschel, S., Nash, P. et al. Experimental formation enthalpies for intermetallic phases and other inorganic compounds. Sci Data 4, 170162 (2017). https://doi.org/10.1038/sdata.2017.162", "mp-208"], ["GePt", -0.4705, 0.0124, "Pnma", "Kim, G., Meschel, S., Nash, P. et al. Experimental formation enthalpies for intermetallic phases and other inorganic compounds. Sci Data 4, 170162 (2017). https://doi.org/10.1038/sdata.2017.162", "mp-542640"], ["GePt2", -0.3845, 0.0166, "P-62m", "Kim, G., Meschel, S., Nash, P. et al. Experimental formation enthalpies for intermetallic phases and other inorganic compounds. Sci Data 4, 170162 (2017). https://doi.org/10.1038/sdata.2017.162", "mp-20061"], ["Cu3Ge", -0.0425, 0.0073, null, "Kim, G., Meschel, S., Nash, P. et al. Experimental formation enthalpies for intermetallic phases and other inorganic compounds. Sci Data 4, 170162 (2017). https://doi.org/10.1038/sdata.2017.162", "mp-19724"], ["La19Ge31", -0.7815, 0.0228, null, "Kim, G., Meschel, S., Nash, P. et al. Experimental formation enthalpies for intermetallic phases and other inorganic compounds. Sci Data 4, 170162 (2017). https://doi.org/10.1038/sdata.2017.162", null], ["Ce5Ge3", -0.7607, 0.0238, "P6_3/mcm", "Kim, G., Meschel, S., Nash, P. et al. Experimental formation enthalpies for intermetallic phases and other inorganic compounds. Sci Data 4, 170162 (2017). https://doi.org/10.1038/sdata.2017.162", "mp-510493"], ["Ce19Ge31", -0.7939, 0.0197, "I41/amd", "Kim, G., Meschel, S., Nash, P. et al. Experimental formation enthalpies for intermetallic phases and other inorganic compounds. Sci Data 4, 170162 (2017). https://doi.org/10.1038/sdata.2017.162", null], ["Pr5Ge3", -0.7296, 0.0238, "P6_3/mcm", "Kim, G., Meschel, S., Nash, P. et al. Experimental formation enthalpies for intermetallic phases and other inorganic compounds. Sci Data 4, 170162 (2017). https://doi.org/10.1038/sdata.2017.162", "mp-17124"], ["Pr19Ge31", -0.8468, 0.0176, "I41/amd", "Kim, G., Meschel, S., Nash, P. et al. Experimental formation enthalpies for intermetallic phases and other inorganic compounds. Sci Data 4, 170162 (2017). https://doi.org/10.1038/sdata.2017.162", null], ["Nd5Ge3", -0.7473, 0.0166, "P6_3/mcm", "Kim, G., Meschel, S., Nash, P. et al. Experimental formation enthalpies for intermetallic phases and other inorganic compounds. Sci Data 4, 170162 (2017). https://doi.org/10.1038/sdata.2017.162", "mp-1464"], ["Nd19Ge31", -0.8312, 0.0197, "I41/amd", "Kim, G., Meschel, S., Nash, P. et al. Experimental formation enthalpies for intermetallic phases and other inorganic compounds. Sci Data 4, 170162 (2017). https://doi.org/10.1038/sdata.2017.162", null], ["Gd5Ge3", -0.8499, 0.0269, "P6_3/mcm", "Kim, G., Meschel, S., Nash, P. et al. Experimental formation enthalpies for intermetallic phases and other inorganic compounds. Sci Data 4, 170162 (2017). https://doi.org/10.1038/sdata.2017.162", null], ["Sm5Ge3", -0.9411, 0.0207, "P6_3/mcm", "Kim, G., Meschel, S., Nash, P. et al. Experimental formation enthalpies for intermetallic phases and other inorganic compounds. Sci Data 4, 170162 (2017). https://doi.org/10.1038/sdata.2017.162", "mp-1188992"], ["Tb5Ge3", -0.8468, 0.028, "P6_3/mcm", "Kim, G., Meschel, S., Nash, P. et al. Experimental formation enthalpies for intermetallic phases and other inorganic compounds. Sci Data 4, 170162 (2017). https://doi.org/10.1038/sdata.2017.162", "mp-2610"], ["Dy5Ge3", -0.9577, 0.0238, "P6_3/mcm", "Kim, G., Meschel, S., Nash, P. et al. Experimental formation enthalpies for intermetallic phases and other inorganic compounds. Sci Data 4, 170162 (2017). https://doi.org/10.1038/sdata.2017.162", "mp-1105737"], ["Ho5Ge3", -0.9514, 0.0176, "P6_3/mcm", "Kim, G., Meschel, S., Nash, P. et al. Experimental formation enthalpies for intermetallic phases and other inorganic compounds. Sci Data 4, 170162 (2017). https://doi.org/10.1038/sdata.2017.162", "mp-1106032"], ["Er5Ge3", -0.9908, 0.0207, "P6_3/mcm", "Kim, G., Meschel, S., Nash, P. et al. Experimental formation enthalpies for intermetallic phases and other inorganic compounds. Sci Data 4, 170162 (2017). https://doi.org/10.1038/sdata.2017.162", "mp-11854"], ["Tm5Ge3", -0.9463, 0.0197, "P6_3/mcm", "Kim, G., Meschel, S., Nash, P. et al. Experimental formation enthalpies for intermetallic phases and other inorganic compounds. Sci Data 4, 170162 (2017). https://doi.org/10.1038/sdata.2017.162", "mp-1188310"], ["Lu5Ge3", -0.9649, 0.0228, "P6_3/mcm", "Kim, G., Meschel, S., Nash, P. et al. Experimental formation enthalpies for intermetallic phases and other inorganic compounds. Sci Data 4, 170162 (2017). https://doi.org/10.1038/sdata.2017.162", "mp-1105989"], ["Nd33Ir67", -0.7006, 0.0155, "Fd-3m", "Kim, G., Meschel, S., Nash, P. et al. Experimental formation enthalpies for intermetallic phases and other inorganic compounds. Sci Data 4, 170162 (2017). https://doi.org/10.1038/sdata.2017.162", null], ["YAl3", -0.4809, 0.0187, "P6_3/mmc", "Kim, G., Meschel, S., Nash, P. et al. Experimental formation enthalpies for intermetallic phases and other inorganic compounds. Sci Data 4, 170162 (2017). https://doi.org/10.1038/sdata.2017.162", "mp-865527"], ["Y17Al66Ni17", -0.625, 0.0207, "Cmcm", "Kim, G., Meschel, S., Nash, P. et al. Experimental formation enthalpies for intermetallic phases and other inorganic compounds. Sci Data 4, 170162 (2017). https://doi.org/10.1038/sdata.2017.162", null], ["Sc2Al", -0.3835, 0.0207, "P6_3/mmc", "Kim, G., Meschel, S., Nash, P. et al. Experimental formation enthalpies for intermetallic phases and other inorganic compounds. Sci Data 4, 170162 (2017). https://doi.org/10.1038/sdata.2017.162", "mp-11220"], ["ScAl2", -0.4975, 0.0207, "Fd-3m", "Kim, G., Meschel, S., Nash, P. et al. Experimental formation enthalpies for intermetallic phases and other inorganic compounds. Sci Data 4, 170162 (2017). https://doi.org/10.1038/sdata.2017.162", "mp-813"], ["ScAl3", -0.4508, 0.0207, "Pm-3m", "Kim, G., Meschel, S., Nash, P. et al. Experimental formation enthalpies for intermetallic phases and other inorganic compounds. Sci Data 4, 170162 (2017). https://doi.org/10.1038/sdata.2017.162", "mp-2121"], ["LaAl", -0.4768, 0.0207, "Cmcm", "Kim, G., Meschel, S., Nash, P. et al. Experimental formation enthalpies for intermetallic phases and other inorganic compounds. Sci Data 4, 170162 (2017). https://doi.org/10.1038/sdata.2017.162", "mp-12684"], ["LaAl3", -0.456, 0.0207, "P6_3/mmc", "Kim, G., Meschel, S., Nash, P. et al. Experimental formation enthalpies for intermetallic phases and other inorganic compounds. Sci Data 4, 170162 (2017). https://doi.org/10.1038/sdata.2017.162", "mp-959"], ["YbAl2", -0.4094, 0.0207, "Fd-3m", "Kim, G., Meschel, S., Nash, P. et al. Experimental formation enthalpies for intermetallic phases and other inorganic compounds. Sci Data 4, 170162 (2017). https://doi.org/10.1038/sdata.2017.162", "mp-969"], ["YbAl3", -0.3368, 0.0207, "Pm-3m", "Kim, G., Meschel, S., Nash, P. et al. Experimental formation enthalpies for intermetallic phases and other inorganic compounds. Sci Data 4, 170162 (2017). https://doi.org/10.1038/sdata.2017.162", "mp-1259"], ["Sm2Al", -0.3938, 0.0207, "Pnma", "Kim, G., Meschel, S., Nash, P. et al. Experimental formation enthalpies for intermetallic phases and other inorganic compounds. Sci Data 4, 170162 (2017). https://doi.org/10.1038/sdata.2017.162", "mp-1102344"], ["SmAl", -0.5078, 0.0207, "Pbcm", "Kim, G., Meschel, S., Nash, P. et al. Experimental formation enthalpies for intermetallic phases and other inorganic compounds. Sci Data 4, 170162 (2017). https://doi.org/10.1038/sdata.2017.162", "mp-978951"], ["SmAl2", -0.57, 0.0207, "Fd-3m", "Kim, G., Meschel, S., Nash, P. et al. Experimental formation enthalpies for intermetallic phases and other inorganic compounds. Sci Data 4, 170162 (2017). https://doi.org/10.1038/sdata.2017.162", "mp-2358"], ["SmAl3", -0.4975, 0.0207, "P6_3/mmc", "Kim, G., Meschel, S., Nash, P. et al. Experimental formation enthalpies for intermetallic phases and other inorganic compounds. Sci Data 4, 170162 (2017). https://doi.org/10.1038/sdata.2017.162", "mp-867870"], ["Er417Al833", -0.5089, 0.0622, "Fd-3m", "Kim, G., Meschel, S., Nash, P. et al. Experimental formation enthalpies for intermetallic phases and other inorganic compounds. Sci Data 4, 170162 (2017). https://doi.org/10.1038/sdata.2017.162", null], ["Ce427Al1573", -0.4094, 0.0518, "Immm", "Kim, G., Meschel, S., Nash, P. et al. Experimental formation enthalpies for intermetallic phases and other inorganic compounds. Sci Data 4, 170162 (2017). https://doi.org/10.1038/sdata.2017.162", null], ["Ce83Al167", -0.5068, 0.0415, "Fd-3m", "Kim, G., Meschel, S., Nash, P. et al. Experimental formation enthalpies for intermetallic phases and other inorganic compounds. Sci Data 4, 170162 (2017). https://doi.org/10.1038/sdata.2017.162", null], ["Ce751Al249", -0.17, 0.0415, "P6_3/mmc", "Kim, G., Meschel, S., Nash, P. et al. Experimental formation enthalpies for intermetallic phases and other inorganic compounds. Sci Data 4, 170162 (2017). https://doi.org/10.1038/sdata.2017.162", null], ["Gd333Al667", -0.5327, 0.0311, "Fd-3m", "Kim, G., Meschel, S., Nash, P. et al. Experimental formation enthalpies for intermetallic phases and other inorganic compounds. Sci Data 4, 170162 (2017). https://doi.org/10.1038/sdata.2017.162", null], ["GdAl", -0.4084, 0.0311, "Cmcm", "Kim, G., Meschel, S., Nash, P. et al. Experimental formation enthalpies for intermetallic phases and other inorganic compounds. Sci Data 4, 170162 (2017). https://doi.org/10.1038/sdata.2017.162", "mp-1078585"], ["Gd333Al167", -0.3596, 0.0415, "Pnma", "Kim, G., Meschel, S., Nash, P. et al. Experimental formation enthalpies for intermetallic phases and other inorganic compounds. Sci Data 4, 170162 (2017). https://doi.org/10.1038/sdata.2017.162", null], ["La17Co17Ni66", -0.2529, 0.0083, "P6/mmm", "Kim, G., Meschel, S., Nash, P. et al. Experimental formation enthalpies for intermetallic phases and other inorganic compounds. Sci Data 4, 170162 (2017). https://doi.org/10.1038/sdata.2017.162", null], ["La17Co33Ni50", -0.172, 0.0093, "P6/mmm", "Kim, G., Meschel, S., Nash, P. et al. Experimental formation enthalpies for intermetallic phases and other inorganic compounds. Sci Data 4, 170162 (2017). https://doi.org/10.1038/sdata.2017.162", null], ["La8(CoNi)21", -0.1244, 0.0104, "P6/mmm", "Kim, G., Meschel, S., Nash, P. et al. Experimental formation enthalpies for intermetallic phases and other inorganic compounds. Sci Data 4, 170162 (2017). https://doi.org/10.1038/sdata.2017.162", null], ["La17Co50Ni33", -0.115, 0.0062, "P6/mmm", "Kim, G., Meschel, S., Nash, P. et al. Experimental formation enthalpies for intermetallic phases and other inorganic compounds. Sci Data 4, 170162 (2017). https://doi.org/10.1038/sdata.2017.162", null], ["La17Co58Ni25", -0.0881, 0.0166, "P6/mmm", "Kim, G., Meschel, S., Nash, P. et al. Experimental formation enthalpies for intermetallic phases and other inorganic compounds. Sci Data 4, 170162 (2017). https://doi.org/10.1038/sdata.2017.162", null], ["Dy51Co449", -0.0902, 0.0114, "R-3m", "Kim, G., Meschel, S., Nash, P. et al. Experimental formation enthalpies for intermetallic phases and other inorganic compounds. Sci Data 4, 170162 (2017). https://doi.org/10.1038/sdata.2017.162", null], ["Dy29Co96", -0.1378, 0.0124, "R-3m", "Kim, G., Meschel, S., Nash, P. et al. Experimental formation enthalpies for intermetallic phases and other inorganic compounds. Sci Data 4, 170162 (2017). https://doi.org/10.1038/sdata.2017.162", null], ["Dy329Co671", -0.1803, 0.0187, "Fd-3m", "Kim, G., Meschel, S., Nash, P. et al. Experimental formation enthalpies for intermetallic phases and other inorganic compounds. Sci Data 4, 170162 (2017). https://doi.org/10.1038/sdata.2017.162", null], ["Dy157Co93", -0.1441, 0.029, "R-3m", "Kim, G., Meschel, S., Nash, P. et al. Experimental formation enthalpies for intermetallic phases and other inorganic compounds. Sci Data 4, 170162 (2017). https://doi.org/10.1038/sdata.2017.162", null], ["Er251Co749", -0.1565, 0.0093, "R-3m", "Kim, G., Meschel, S., Nash, P. et al. Experimental formation enthalpies for intermetallic phases and other inorganic compounds. Sci Data 4, 170162 (2017). https://doi.org/10.1038/sdata.2017.162", null], ["Er8Co17", -0.1948, 0.0145, "Fd-3m", "Kim, G., Meschel, S., Nash, P. et al. Experimental formation enthalpies for intermetallic phases and other inorganic compounds. Sci Data 4, 170162 (2017). https://doi.org/10.1038/sdata.2017.162", null], ["Er761Co239", -0.0725, 0.0197, "R-3m", "Kim, G., Meschel, S., Nash, P. et al. Experimental formation enthalpies for intermetallic phases and other inorganic compounds. Sci Data 4, 170162 (2017). https://doi.org/10.1038/sdata.2017.162", null], ["Gd111Co889", -0.0466, 0.0093, "P6_3/mmc", "Kim, G., Meschel, S., Nash, P. et al. Experimental formation enthalpies for intermetallic phases and other inorganic compounds. Sci Data 4, 170162 (2017). https://doi.org/10.1038/sdata.2017.162", null], ["Gd83Co417", -0.086, 0.0135, "P6_3/mmc", "Kim, G., Meschel, S., Nash, P. et al. Experimental formation enthalpies for intermetallic phases and other inorganic compounds. Sci Data 4, 170162 (2017). https://doi.org/10.1038/sdata.2017.162", null], ["Gd333Co667", -0.1213, 0.0145, "Fd-3m", "Kim, G., Meschel, S., Nash, P. et al. Experimental formation enthalpies for intermetallic phases and other inorganic compounds. Sci Data 4, 170162 (2017). https://doi.org/10.1038/sdata.2017.162", null], ["Gd317Co183", -0.0653, 0.0332, "P121/c1", "Kim, G., Meschel, S., Nash, P. et al. Experimental formation enthalpies for intermetallic phases and other inorganic compounds. Sci Data 4, 170162 (2017). https://doi.org/10.1038/sdata.2017.162", null], ["Dy163Ni837", -0.2601, 0.0093, "P6/mmm", "Kim, G., Meschel, S., Nash, P. et al. Experimental formation enthalpies for intermetallic phases and other inorganic compounds. Sci Data 4, 170162 (2017). https://doi.org/10.1038/sdata.2017.162", null], ["Dy83Ni167", -0.3379, 0.0187, "Fd-3m", "Kim, G., Meschel, S., Nash, P. et al. Experimental formation enthalpies for intermetallic phases and other inorganic compounds. Sci Data 4, 170162 (2017). https://doi.org/10.1038/sdata.2017.162", null], ["Dy499Ni501", -0.3462, 0.0197, "Pnma", "Kim, G., Meschel, S., Nash, P. et al. Experimental formation enthalpies for intermetallic phases and other inorganic compounds. Sci Data 4, 170162 (2017). https://doi.org/10.1038/sdata.2017.162", null], ["Dy749Ni251", -0.2301, 0.0259, "Pnma", "Kim, G., Meschel, S., Nash, P. et al. Experimental formation enthalpies for intermetallic phases and other inorganic compounds. Sci Data 4, 170162 (2017). https://doi.org/10.1038/sdata.2017.162", null], ["ErNi9", -0.1337, 0.0062, "P6_3/mmc", "Kim, G., Meschel, S., Nash, P. et al. Experimental formation enthalpies for intermetallic phases and other inorganic compounds. Sci Data 4, 170162 (2017). https://doi.org/10.1038/sdata.2017.162", null], ["Er37Ni213", -0.2094, 0.0052, "P6/mmm", "Kim, G., Meschel, S., Nash, P. et al. Experimental formation enthalpies for intermetallic phases and other inorganic compounds. Sci Data 4, 170162 (2017). https://doi.org/10.1038/sdata.2017.162", null], ["Er79Ni171", -0.3244, 0.0104, "Fd-3m", "Kim, G., Meschel, S., Nash, P. et al. Experimental formation enthalpies for intermetallic phases and other inorganic compounds. Sci Data 4, 170162 (2017). https://doi.org/10.1038/sdata.2017.162", null], ["Er12Ni13", -0.3171, 0.0114, "Pnma", "Kim, G., Meschel, S., Nash, P. et al. Experimental formation enthalpies for intermetallic phases and other inorganic compounds. Sci Data 4, 170162 (2017). https://doi.org/10.1038/sdata.2017.162", null], ["Er37Ni13", -0.1772, 0.0207, "Pnma", "Kim, G., Meschel, S., Nash, P. et al. Experimental formation enthalpies for intermetallic phases and other inorganic compounds. Sci Data 4, 170162 (2017). https://doi.org/10.1038/sdata.2017.162", null], ["Gd171Ni829", -0.2394, 0.0073, "P6/mmm", "Kim, G., Meschel, S., Nash, P. et al. Experimental formation enthalpies for intermetallic phases and other inorganic compounds. Sci Data 4, 170162 (2017). https://doi.org/10.1038/sdata.2017.162", null], ["Gd333Ni667", -0.3317, 0.0135, "Fd-3m", "Kim, G., Meschel, S., Nash, P. et al. Experimental formation enthalpies for intermetallic phases and other inorganic compounds. Sci Data 4, 170162 (2017). https://doi.org/10.1038/sdata.2017.162", null], ["Gd513Ni487", -0.2674, 0.0187, "Cmcm", "Kim, G., Meschel, S., Nash, P. et al. Experimental formation enthalpies for intermetallic phases and other inorganic compounds. Sci Data 4, 170162 (2017). https://doi.org/10.1038/sdata.2017.162", null], ["Gd381Ni119", -0.1441, 0.0301, "Pnma", "Kim, G., Meschel, S., Nash, P. et al. Experimental formation enthalpies for intermetallic phases and other inorganic compounds. Sci Data 4, 170162 (2017). https://doi.org/10.1038/sdata.2017.162", null], ["TaAlNi2", -0.4011, 0.0104, "Fm-3m", "Kim, G., Meschel, S., Nash, P. et al. Experimental formation enthalpies for intermetallic phases and other inorganic compounds. Sci Data 4, 170162 (2017). https://doi.org/10.1038/sdata.2017.162", "mp-5921"], ["AlVNi2", -0.4115, 0.0052, "Pm-3m", "Kim, G., Meschel, S., Nash, P. et al. Experimental formation enthalpies for intermetallic phases and other inorganic compounds. Sci Data 4, 170162 (2017). https://doi.org/10.1038/sdata.2017.162", "mp-10899"], ["ZrAlNi2", -0.5203, 0.0259, "Fm-3m", "Kim, G., Meschel, S., Nash, P. et al. Experimental formation enthalpies for intermetallic phases and other inorganic compounds. Sci Data 4, 170162 (2017). https://doi.org/10.1038/sdata.2017.162", "mp-3944"], ["GaFeNi2", -0.257, 0.0207, "Pm-3m", "Kim, G., Meschel, S., Nash, P. et al. Experimental formation enthalpies for intermetallic phases and other inorganic compounds. Sci Data 4, 170162 (2017). https://doi.org/10.1038/sdata.2017.162", null], ["HfGaNi2", -0.7182, 0.0311, "Fm-3m", "Kim, G., Meschel, S., Nash, P. et al. Experimental formation enthalpies for intermetallic phases and other inorganic compounds. Sci Data 4, 170162 (2017). https://doi.org/10.1038/sdata.2017.162", "mp-3498"], ["NbGaNi2", -0.3721, 0.0311, "Fm-3m", "Kim, G., Meschel, S., Nash, P. et al. Experimental formation enthalpies for intermetallic phases and other inorganic compounds. Sci Data 4, 170162 (2017). https://doi.org/10.1038/sdata.2017.162", "mp-3539"], ["HfInNi2", -0.3596, 0.029, "Fm-3m", "Kim, G., Meschel, S., Nash, P. et al. Experimental formation enthalpies for intermetallic phases and other inorganic compounds. Sci Data 4, 170162 (2017). https://doi.org/10.1038/sdata.2017.162", "mp-640024"], ["MnNi2Sn", -0.3078, 0.0301, "Fm-3m", "Kim, G., Meschel, S., Nash, P. et al. Experimental formation enthalpies for intermetallic phases and other inorganic compounds. Sci Data 4, 170162 (2017). https://doi.org/10.1038/sdata.2017.162", "mp-20440"], ["AlFeCo2", -0.1524, 0.0176, "Pm-3m", "Kim, G., Meschel, S., Nash, P. et al. Experimental formation enthalpies for intermetallic phases and other inorganic compounds. Sci Data 4, 170162 (2017). https://doi.org/10.1038/sdata.2017.162", "mp-10884"], ["Ce21Fe179", -0.0166, 0.029, null, "Kim, G., Meschel, S., Nash, P. et al. Experimental formation enthalpies for intermetallic phases and other inorganic compounds. Sci Data 4, 170162 (2017). https://doi.org/10.1038/sdata.2017.162", null], ["Nd21Fe179", -0.0311, 0.0383, "R-3m", "Kim, G., Meschel, S., Nash, P. et al. Experimental formation enthalpies for intermetallic phases and other inorganic compounds. Sci Data 4, 170162 (2017). https://doi.org/10.1038/sdata.2017.162", null], ["Sm21Fe179", -0.0321, 0.0332, "R-3m", "Kim, G., Meschel, S., Nash, P. et al. Experimental formation enthalpies for intermetallic phases and other inorganic compounds. Sci Data 4, 170162 (2017). https://doi.org/10.1038/sdata.2017.162", null], ["GdFe2", -0.0187, 0.0352, "Fd-3m", "Kim, G., Meschel, S., Nash, P. et al. Experimental formation enthalpies for intermetallic phases and other inorganic compounds. Sci Data 4, 170162 (2017). https://doi.org/10.1038/sdata.2017.162", "mp-20089"], ["HoFe2", -0.0269, 0.0342, "Fd-3m", "Kim, G., Meschel, S., Nash, P. et al. Experimental formation enthalpies for intermetallic phases and other inorganic compounds. Sci Data 4, 170162 (2017). https://doi.org/10.1038/sdata.2017.162", "mp-1926"], ["ErFe2", -0.0197, 0.0311, "Fd-3m", "Kim, G., Meschel, S., Nash, P. et al. Experimental formation enthalpies for intermetallic phases and other inorganic compounds. Sci Data 4, 170162 (2017). https://doi.org/10.1038/sdata.2017.162", "mp-474"], ["TmFe2", -0.0228, 0.029, "Fd-3m", "Kim, G., Meschel, S., Nash, P. et al. Experimental formation enthalpies for intermetallic phases and other inorganic compounds. Sci Data 4, 170162 (2017). https://doi.org/10.1038/sdata.2017.162", "mp-571183"], ["LuFe2", -0.0373, 0.0332, "Fd-3m", "Kim, G., Meschel, S., Nash, P. et al. Experimental formation enthalpies for intermetallic phases and other inorganic compounds. Sci Data 4, 170162 (2017). https://doi.org/10.1038/sdata.2017.162", "mp-2463"], ["Tb(DyFe3)2", -0.141, 0.0321, null, "Kim, G., Meschel, S., Nash, P. et al. Experimental formation enthalpies for intermetallic phases and other inorganic compounds. Sci Data 4, 170162 (2017). https://doi.org/10.1038/sdata.2017.162", null], ["Ga91Fe409", -0.1078, 0.029, "Im-3m", "Kim, G., Meschel, S., Nash, P. et al. Experimental formation enthalpies for intermetallic phases and other inorganic compounds. Sci Data 4, 170162 (2017). https://doi.org/10.1038/sdata.2017.162", null], ["Ti333Fe667", -0.2819, 0.0135, "P6_3/mmc", "Kim, G., Meschel, S., Nash, P. et al. Experimental formation enthalpies for intermetallic phases and other inorganic compounds. Sci Data 4, 170162 (2017). https://doi.org/10.1038/sdata.2017.162", null], ["TiFe", -0.2332, 0.0145, "Pm-3m", "Kim, G., Meschel, S., Nash, P. et al. Experimental formation enthalpies for intermetallic phases and other inorganic compounds. Sci Data 4, 170162 (2017). https://doi.org/10.1038/sdata.2017.162", "mp-305"], ["Ti2FeNi", -0.3545, 0.0135, null, "Kim, G., Meschel, S., Nash, P. et al. Experimental formation enthalpies for intermetallic phases and other inorganic compounds. Sci Data 4, 170162 (2017). https://doi.org/10.1038/sdata.2017.162", null], ["LaMg", -0.211, 0.0383, "Pm-3m", "Kim, G., Meschel, S., Nash, P. et al. Experimental formation enthalpies for intermetallic phases and other inorganic compounds. Sci Data 4, 170162 (2017). https://doi.org/10.1038/sdata.2017.162", "mp-1104"], ["GaFeCo2", -0.2674, 0.0269, "Fm-3m", "Kim, G., Meschel, S., Nash, P. et al. Experimental formation enthalpies for intermetallic phases and other inorganic compounds. Sci Data 4, 170162 (2017). https://doi.org/10.1038/sdata.2017.162", "mp-30551"], ["FeCo2Si", -0.398, 0.0228, "Fm-3m", "Kim, G., Meschel, S., Nash, P. et al. Experimental formation enthalpies for intermetallic phases and other inorganic compounds. Sci Data 4, 170162 (2017). https://doi.org/10.1038/sdata.2017.162", "mp-5436"], ["FeCo2Ge", -0.1202, 0.0218, "Fm-3m", "Kim, G., Meschel, S., Nash, P. et al. Experimental formation enthalpies for intermetallic phases and other inorganic compounds. Sci Data 4, 170162 (2017). https://doi.org/10.1038/sdata.2017.162", "mp-22300"], ["MnCo2Si", -0.4394, 0.0124, "Fm-3m", "Kim, G., Meschel, S., Nash, P. et al. Experimental formation enthalpies for intermetallic phases and other inorganic compounds. Sci Data 4, 170162 (2017). https://doi.org/10.1038/sdata.2017.162", "mp-4492"], ["MnCo2Ge", -0.3275, 0.0311, "Fm-3m", "Kim, G., Meschel, S., Nash, P. et al. Experimental formation enthalpies for intermetallic phases and other inorganic compounds. Sci Data 4, 170162 (2017). https://doi.org/10.1038/sdata.2017.162", "mp-19850"], ["MnCo2Sn", -0.1617, 0.029, "Fm-3m", "Kim, G., Meschel, S., Nash, P. et al. Experimental formation enthalpies for intermetallic phases and other inorganic compounds. Sci Data 4, 170162 (2017). https://doi.org/10.1038/sdata.2017.162", "mp-20840"], ["TiAlCo2", -0.57, 0.0383, "Fm-3m", "Kim, G., Meschel, S., Nash, P. et al. Experimental formation enthalpies for intermetallic phases and other inorganic compounds. Sci Data 4, 170162 (2017). https://doi.org/10.1038/sdata.2017.162", "mp-5407"], ["TiGaCo2", -0.5617, 0.0269, "Fm-3m", "Kim, G., Meschel, S., Nash, P. et al. Experimental formation enthalpies for intermetallic phases and other inorganic compounds. Sci Data 4, 170162 (2017). https://doi.org/10.1038/sdata.2017.162", "mp-20145"], ["TiCo2Si", -0.6364, 0.0176, "Fm-3m", "Kim, G., Meschel, S., Nash, P. et al. Experimental formation enthalpies for intermetallic phases and other inorganic compounds. Sci Data 4, 170162 (2017). https://doi.org/10.1038/sdata.2017.162", "mp-3657"], ["TiCo2Ge", -0.6146, 0.0394, "Fm-3m", "Kim, G., Meschel, S., Nash, P. et al. Experimental formation enthalpies for intermetallic phases and other inorganic compounds. Sci Data 4, 170162 (2017). https://doi.org/10.1038/sdata.2017.162", "mp-4612"], ["TiCo2Sn", -0.398, 0.0207, "Fm-3m", "Kim, G., Meschel, S., Nash, P. et al. Experimental formation enthalpies for intermetallic phases and other inorganic compounds. Sci Data 4, 170162 (2017). https://doi.org/10.1038/sdata.2017.162", "mp-21467"], ["VGaCo2", -0.2943, 0.0114, "Fm-3m", "Kim, G., Meschel, S., Nash, P. et al. Experimental formation enthalpies for intermetallic phases and other inorganic compounds. Sci Data 4, 170162 (2017). https://doi.org/10.1038/sdata.2017.162", "mp-22790"], ["MnAlCu2", -0.2747, 0.0187, "Fm-3m", "Kim, G., Meschel, S., Nash, P. et al. Experimental formation enthalpies for intermetallic phases and other inorganic compounds. Sci Data 4, 170162 (2017). https://doi.org/10.1038/sdata.2017.162", "mp-3574"], ["AlFe2Co", -0.2425, 0.0228, "Pm-3m", "Kim, G., Meschel, S., Nash, P. et al. Experimental formation enthalpies for intermetallic phases and other inorganic compounds. Sci Data 4, 170162 (2017). https://doi.org/10.1038/sdata.2017.162", null], ["GaFe2Co", -0.1461, 0.0197, "F-43m", "Kim, G., Meschel, S., Nash, P. et al. Experimental formation enthalpies for intermetallic phases and other inorganic compounds. Sci Data 4, 170162 (2017). https://doi.org/10.1038/sdata.2017.162", "mp-636212"], ["Fe2CoGe", -0.0922, 0.0207, "F-43m", "Kim, G., Meschel, S., Nash, P. et al. Experimental formation enthalpies for intermetallic phases and other inorganic compounds. Sci Data 4, 170162 (2017). https://doi.org/10.1038/sdata.2017.162", "mp-30044"], ["MnFe2Si", -0.2653, 0.0155, "Fm-3m", "Kim, G., Meschel, S., Nash, P. et al. Experimental formation enthalpies for intermetallic phases and other inorganic compounds. Sci Data 4, 170162 (2017). https://doi.org/10.1038/sdata.2017.162", "mp-5529"], ["GaFe2Ni", -0.1513, 0.0041, "Pm-3m", "Kim, G., Meschel, S., Nash, P. et al. Experimental formation enthalpies for intermetallic phases and other inorganic compounds. Sci Data 4, 170162 (2017). https://doi.org/10.1038/sdata.2017.162", "mp-622990"], ["Mn2CoSn", -0.2259, 0.0321, "Fm-3m", "Kim, G., Meschel, S., Nash, P. et al. Experimental formation enthalpies for intermetallic phases and other inorganic compounds. Sci Data 4, 170162 (2017). https://doi.org/10.1038/sdata.2017.162", "mp-22465"], ["Mn2GaCo", -0.1202, 0.0249, "Fm-3m", "Kim, G., Meschel, S., Nash, P. et al. Experimental formation enthalpies for intermetallic phases and other inorganic compounds. Sci Data 4, 170162 (2017). https://doi.org/10.1038/sdata.2017.162", "mp-20160"], ["Mn2AlV", -0.2871, 0.028, "Fm-3m", "Kim, G., Meschel, S., Nash, P. et al. Experimental formation enthalpies for intermetallic phases and other inorganic compounds. Sci Data 4, 170162 (2017). https://doi.org/10.1038/sdata.2017.162", "mp-10895"], ["MnInNi2", -0.2239, 0.029, "Fm-3m", "Kim, G., Meschel, S., Nash, P. et al. Experimental formation enthalpies for intermetallic phases and other inorganic compounds. Sci Data 4, 170162 (2017). https://doi.org/10.1038/sdata.2017.162", "mp-22731"], ["CuNi2Sn", -0.1296, 0.0218, "F-43m", "Kim, G., Meschel, S., Nash, P. et al. Experimental formation enthalpies for intermetallic phases and other inorganic compounds. Sci Data 4, 170162 (2017). https://doi.org/10.1038/sdata.2017.162", "mp-30592"], ["MnInCu2", -0.1948, 0.0363, "Fm-3m", "Kim, G., Meschel, S., Nash, P. et al. Experimental formation enthalpies for intermetallic phases and other inorganic compounds. Sci Data 4, 170162 (2017). https://doi.org/10.1038/sdata.2017.162", "mp-22673"], ["Cu11Ni4Sn5", -0.1762, 0.029, "Fm-3m", "Kim, G., Meschel, S., Nash, P. et al. Experimental formation enthalpies for intermetallic phases and other inorganic compounds. Sci Data 4, 170162 (2017). https://doi.org/10.1038/sdata.2017.162", null], ["Fe2CoSi", -0.3876, 0.0187, "F-43m", "Kim, G., Meschel, S., Nash, P. et al. Experimental formation enthalpies for intermetallic phases and other inorganic compounds. Sci Data 4, 170162 (2017). https://doi.org/10.1038/sdata.2017.162", null], ["GaFe2Cu", -0.1182, 0.0238, "F-43m", "Kim, G., Meschel, S., Nash, P. et al. Experimental formation enthalpies for intermetallic phases and other inorganic compounds. Sci Data 4, 170162 (2017). https://doi.org/10.1038/sdata.2017.162", null], ["MnGaFe2", -0.058, 0.0238, "Fm-3m", "Kim, G., Meschel, S., Nash, P. et al. Experimental formation enthalpies for intermetallic phases and other inorganic compounds. Sci Data 4, 170162 (2017). https://doi.org/10.1038/sdata.2017.162", null], ["Fe2SiNi", -0.2767, 0.0114, "Pm-3m", "Kim, G., Meschel, S., Nash, P. et al. Experimental formation enthalpies for intermetallic phases and other inorganic compounds. Sci Data 4, 170162 (2017). https://doi.org/10.1038/sdata.2017.162", null], ["VGaFe2", -0.3109, 0.0301, "Pm-3m", "Kim, G., Meschel, S., Nash, P. et al. Experimental formation enthalpies for intermetallic phases and other inorganic compounds. Sci Data 4, 170162 (2017). https://doi.org/10.1038/sdata.2017.162", "mp-21883"], ["Mn2NiSn", -0.2166, 0.0269, "F-43m", "Kim, G., Meschel, S., Nash, P. et al. Experimental formation enthalpies for intermetallic phases and other inorganic compounds. Sci Data 4, 170162 (2017). https://doi.org/10.1038/sdata.2017.162", null], ["Mn2VGa", -0.2218, 0.0166, "Fm-3m", "Kim, G., Meschel, S., Nash, P. et al. Experimental formation enthalpies for intermetallic phases and other inorganic compounds. Sci Data 4, 170162 (2017). https://doi.org/10.1038/sdata.2017.162", "mp-21235"], ["In3Sn3Au4", -0.2176, 0.0104, "P6_3/mmc", "Kim, G., Meschel, S., Nash, P. et al. Experimental formation enthalpies for intermetallic phases and other inorganic compounds. Sci Data 4, 170162 (2017). https://doi.org/10.1038/sdata.2017.162", null], ["SnAu", -0.1596, 0.0031, "P6_3/mmc", "Kim, G., Meschel, S., Nash, P. et al. Experimental formation enthalpies for intermetallic phases and other inorganic compounds. Sci Data 4, 170162 (2017). https://doi.org/10.1038/sdata.2017.162", "mp-1775"], ["Sn667Au333", -0.1472, 0.0031, "Pbca", "Kim, G., Meschel, S., Nash, P. et al. Experimental formation enthalpies for intermetallic phases and other inorganic compounds. Sci Data 4, 170162 (2017). https://doi.org/10.1038/sdata.2017.162", null], ["Sn4Au", -0.0819, 0.0062, "Ccce", "Kim, G., Meschel, S., Nash, P. et al. Experimental formation enthalpies for intermetallic phases and other inorganic compounds. Sci Data 4, 170162 (2017). https://doi.org/10.1038/sdata.2017.162", "mp-1393"], ["Sn167Au833", -0.0601, 0.0031, "R32", "Kim, G., Meschel, S., Nash, P. et al. Experimental formation enthalpies for intermetallic phases and other inorganic compounds. Sci Data 4, 170162 (2017). https://doi.org/10.1038/sdata.2017.162", null], ["Sn11Au89", -0.0135, 0.0041, "P6_3/mmc", "Kim, G., Meschel, S., Nash, P. et al. Experimental formation enthalpies for intermetallic phases and other inorganic compounds. Sci Data 4, 170162 (2017). https://doi.org/10.1038/sdata.2017.162", null], ["Fe3Pt", -0.0964, 0.0135, "Pm-3m", "Kim, G., Meschel, S., Nash, P. et al. Experimental formation enthalpies for intermetallic phases and other inorganic compounds. Sci Data 4, 170162 (2017). https://doi.org/10.1038/sdata.2017.162", "mp-1649"], ["Nd667Al333", -1.0733, 0.2435, "Pnma", "Kim, G., Meschel, S., Nash, P. et al. Experimental formation enthalpies for intermetallic phases and other inorganic compounds. Sci Data 4, 170162 (2017). https://doi.org/10.1038/sdata.2017.162", null], ["LiB3", -0.4519, 0.0187, "P4/mbm", "Kim, G., Meschel, S., Nash, P. et al. Experimental formation enthalpies for intermetallic phases and other inorganic compounds. Sci Data 4, 170162 (2017). https://doi.org/10.1038/sdata.2017.162", null], ["Li9B41", -0.3441, 0.0166, "I-42d", "Kim, G., Meschel, S., Nash, P. et al. Experimental formation enthalpies for intermetallic phases and other inorganic compounds. Sci Data 4, 170162 (2017). https://doi.org/10.1038/sdata.2017.162", null], ["Li7B93", -0.1461, 0.001, "R-3m", "Kim, G., Meschel, S., Nash, P. et al. Experimental formation enthalpies for intermetallic phases and other inorganic compounds. Sci Data 4, 170162 (2017). https://doi.org/10.1038/sdata.2017.162", null], ["Al667Fe333", -0.2881, 0.0197, "P1", "Kim, G., Meschel, S., Nash, P. et al. Experimental formation enthalpies for intermetallic phases and other inorganic compounds. Sci Data 4, 170162 (2017). https://doi.org/10.1038/sdata.2017.162", null], ["Al71Fe29", -0.3161, 0.0176, "Cmcm", "Kim, G., Meschel, S., Nash, P. et al. Experimental formation enthalpies for intermetallic phases and other inorganic compounds. Sci Data 4, 170162 (2017). https://doi.org/10.1038/sdata.2017.162", null], ["Li19Si6", -0.3151, 0.0083, "Pbam", "Kim, G., Meschel, S., Nash, P. et al. Experimental formation enthalpies for intermetallic phases and other inorganic compounds. Sci Data 4, 170162 (2017). https://doi.org/10.1038/sdata.2017.162", null], ["Li7Si3", -0.3047, 0.0104, "R-3m", "Kim, G., Meschel, S., Nash, P. et al. Experimental formation enthalpies for intermetallic phases and other inorganic compounds. Sci Data 4, 170162 (2017). https://doi.org/10.1038/sdata.2017.162", null], ["Li63Si37", -0.2653, 0.0197, "Pnma", "Kim, G., Meschel, S., Nash, P. et al. Experimental formation enthalpies for intermetallic phases and other inorganic compounds. Sci Data 4, 170162 (2017). https://doi.org/10.1038/sdata.2017.162", null], ["Li81Si19", -0.2529, 0.0311, "F-43m", "Kim, G., Meschel, S., Nash, P. et al. Experimental formation enthalpies for intermetallic phases and other inorganic compounds. Sci Data 4, 170162 (2017). https://doi.org/10.1038/sdata.2017.162", null], ["AlNi3", -0.4198, 0.0166, "Pm-3m", "Kim, G., Meschel, S., Nash, P. et al. Experimental formation enthalpies for intermetallic phases and other inorganic compounds. Sci Data 4, 170162 (2017). https://doi.org/10.1038/sdata.2017.162", "mp-2593"], ["TiAl2Ni", -0.4218, 0.0187, "Fm-3m", "Kim, G., Meschel, S., Nash, P. et al. Experimental formation enthalpies for intermetallic phases and other inorganic compounds. Sci Data 4, 170162 (2017). https://doi.org/10.1038/sdata.2017.162", null], ["TiAlNi", -0.5897, 0.0114, "P6_3/mmc", "Kim, G., Meschel, S., Nash, P. et al. Experimental formation enthalpies for intermetallic phases and other inorganic compounds. Sci Data 4, 170162 (2017). https://doi.org/10.1038/sdata.2017.162", null], ["TiAlNi2", -0.7473, 0.0124, "Fm-3m", "Kim, G., Meschel, S., Nash, P. et al. Experimental formation enthalpies for intermetallic phases and other inorganic compounds. Sci Data 4, 170162 (2017). https://doi.org/10.1038/sdata.2017.162", "mp-7187"], ["ZrMn2", -0.256, 0.028, null, "Kim, G., Meschel, S., Nash, P. et al. Experimental formation enthalpies for intermetallic phases and other inorganic compounds. Sci Data 4, 170162 (2017). https://doi.org/10.1038/sdata.2017.162", "mp-1014"], ["ZrMo2", -0.0601, 0.0549, "Fd-3m", "Kim, G., Meschel, S., Nash, P. et al. Experimental formation enthalpies for intermetallic phases and other inorganic compounds. Sci Data 4, 170162 (2017). https://doi.org/10.1038/sdata.2017.162", "mp-2049"], ["Zr3666Os1333", -0.0922, 0.0218, "Fm-3m", "Kim, G., Meschel, S., Nash, P. et al. Experimental formation enthalpies for intermetallic phases and other inorganic compounds. Sci Data 4, 170162 (2017). https://doi.org/10.1038/sdata.2017.162", null], ["HfCr2", -0.0497, 0.0446, null, "Kim, G., Meschel, S., Nash, P. et al. Experimental formation enthalpies for intermetallic phases and other inorganic compounds. Sci Data 4, 170162 (2017). https://doi.org/10.1038/sdata.2017.162", "mp-819"], ["HfMn2", -0.2104, 0.0207, "P6_3/mmc", "Kim, G., Meschel, S., Nash, P. et al. Experimental formation enthalpies for intermetallic phases and other inorganic compounds. Sci Data 4, 170162 (2017). https://doi.org/10.1038/sdata.2017.162", "mp-11449"], ["HfMo2", -0.0663, 0.0446, "Fd-3m", "Kim, G., Meschel, S., Nash, P. et al. Experimental formation enthalpies for intermetallic phases and other inorganic compounds. Sci Data 4, 170162 (2017). https://doi.org/10.1038/sdata.2017.162", "mp-2363"], ["NbRh3", -0.2239, 0.0187, null, "Kim, G., Meschel, S., Nash, P. et al. Experimental formation enthalpies for intermetallic phases and other inorganic compounds. Sci Data 4, 170162 (2017). https://doi.org/10.1038/sdata.2017.162", "mp-1191559"], ["TaRh3", -0.1451, 0.0415, "Pm-3m", "Kim, G., Meschel, S., Nash, P. et al. Experimental formation enthalpies for intermetallic phases and other inorganic compounds. Sci Data 4, 170162 (2017). https://doi.org/10.1038/sdata.2017.162", "mp-1020"], ["Mn2Nb", -0.1078, 0.028, "P6_3/mmc", "Kim, G., Meschel, S., Nash, P. et al. Experimental formation enthalpies for intermetallic phases and other inorganic compounds. Sci Data 4, 170162 (2017). https://doi.org/10.1038/sdata.2017.162", "mp-12659"], ["MoRh", -0.0497, 0.0187, "Pmma", "Kim, G., Meschel, S., Nash, P. et al. Experimental formation enthalpies for intermetallic phases and other inorganic compounds. Sci Data 4, 170162 (2017). https://doi.org/10.1038/sdata.2017.162", "mp-12595"], ["MnPd", -0.4685, 0.0228, "Pm-3m", "Kim, G., Meschel, S., Nash, P. et al. Experimental formation enthalpies for intermetallic phases and other inorganic compounds. Sci Data 4, 170162 (2017). https://doi.org/10.1038/sdata.2017.162", "mp-1902"], ["MoPd2", -0.0954, 0.0197, "Immm", "Kim, G., Meschel, S., Nash, P. et al. Experimental formation enthalpies for intermetallic phases and other inorganic compounds. Sci Data 4, 170162 (2017). https://doi.org/10.1038/sdata.2017.162", null], ["TaMn2", -0.1503, 0.0259, "P6_3/mmc", "Kim, G., Meschel, S., Nash, P. et al. Experimental formation enthalpies for intermetallic phases and other inorganic compounds. Sci Data 4, 170162 (2017). https://doi.org/10.1038/sdata.2017.162", "mp-12678"], ["Mn3Ir", -0.1368, 0.029, "Pm-3m", "Kim, G., Meschel, S., Nash, P. et al. Experimental formation enthalpies for intermetallic phases and other inorganic compounds. Sci Data 4, 170162 (2017). https://doi.org/10.1038/sdata.2017.162", null], ["CrPt3", -0.0912, 0.0321, "Pm-3m", "Kim, G., Meschel, S., Nash, P. et al. Experimental formation enthalpies for intermetallic phases and other inorganic compounds. Sci Data 4, 170162 (2017). https://doi.org/10.1038/sdata.2017.162", "mp-2515"], ["MnPt", -0.5555, 0.0155, "P4/mmm", "Kim, G., Meschel, S., Nash, P. et al. Experimental formation enthalpies for intermetallic phases and other inorganic compounds. Sci Data 4, 170162 (2017). https://doi.org/10.1038/sdata.2017.162", "mp-1670"], ["MoPt", -0.1855, 0.0228, "Pmma", "Kim, G., Meschel, S., Nash, P. et al. Experimental formation enthalpies for intermetallic phases and other inorganic compounds. Sci Data 4, 170162 (2017). https://doi.org/10.1038/sdata.2017.162", "mp-999502"], ["TaPt3", -0.2187, 0.0249, "P2_1/m", "Kim, G., Meschel, S., Nash, P. et al. Experimental formation enthalpies for intermetallic phases and other inorganic compounds. Sci Data 4, 170162 (2017). https://doi.org/10.1038/sdata.2017.162", "mp-567638"], ["YMn2", -0.029, 0.029, "Fd-3m", "Kim, G., Meschel, S., Nash, P. et al. Experimental formation enthalpies for intermetallic phases and other inorganic compounds. Sci Data 4, 170162 (2017). https://doi.org/10.1038/sdata.2017.162", "mp-558"], ["CrCo", -0.0031, 0.0301, "P4_2/mnm", "Kim, G., Meschel, S., Nash, P. et al. Experimental formation enthalpies for intermetallic phases and other inorganic compounds. Sci Data 4, 170162 (2017). https://doi.org/10.1038/sdata.2017.162", null], ["MnCu", -0.0383, 0.0332, "Fm-3m", "Kim, G., Meschel, S., Nash, P. et al. Experimental formation enthalpies for intermetallic phases and other inorganic compounds. Sci Data 4, 170162 (2017). https://doi.org/10.1038/sdata.2017.162", null], ["Cu3Sn", -0.1078, 0.0321, "Cmcm", "Kim, G., Meschel, S., Nash, P. et al. Experimental formation enthalpies for intermetallic phases and other inorganic compounds. Sci Data 4, 170162 (2017). https://doi.org/10.1038/sdata.2017.162", "mp-13138"], ["TbFe2", -0.057, 0.0249, null, "Kim, G., Meschel, S., Nash, P. et al. Experimental formation enthalpies for intermetallic phases and other inorganic compounds. Sci Data 4, 170162 (2017). https://doi.org/10.1038/sdata.2017.162", "mp-589"], ["DyFe2", -0.0166, 0.0301, "Fd-3m", "Kim, G., Meschel, S., Nash, P. et al. Experimental formation enthalpies for intermetallic phases and other inorganic compounds. Sci Data 4, 170162 (2017). https://doi.org/10.1038/sdata.2017.162", "mp-1757"], ["Tb1503Fe8947", -0.0218, 0.0321, null, "Kim, G., Meschel, S., Nash, P. et al. Experimental formation enthalpies for intermetallic phases and other inorganic compounds. Sci Data 4, 170162 (2017). https://doi.org/10.1038/sdata.2017.162", null], ["Dy167Fe944", -0.0549, 0.0176, null, "Kim, G., Meschel, S., Nash, P. et al. Experimental formation enthalpies for intermetallic phases and other inorganic compounds. Sci Data 4, 170162 (2017). https://doi.org/10.1038/sdata.2017.162", null], ["FePd3", -0.1658, 0.028, "Pm-3m", "Kim, G., Meschel, S., Nash, P. et al. Experimental formation enthalpies for intermetallic phases and other inorganic compounds. Sci Data 4, 170162 (2017). https://doi.org/10.1038/sdata.2017.162", "mp-21845"], ["FePt", -0.2384, 0.0197, "P4/mmm", "Kim, G., Meschel, S., Nash, P. et al. Experimental formation enthalpies for intermetallic phases and other inorganic compounds. Sci Data 4, 170162 (2017). https://doi.org/10.1038/sdata.2017.162", "mp-2260"], ["FePt3", -0.2145, 0.0238, "Pm-3m", "Kim, G., Meschel, S., Nash, P. et al. Experimental formation enthalpies for intermetallic phases and other inorganic compounds. Sci Data 4, 170162 (2017). https://doi.org/10.1038/sdata.2017.162", "mp-649"], ["MnNi", -0.2581, 0.0269, "P4/mmm", "Kim, G., Meschel, S., Nash, P. et al. Experimental formation enthalpies for intermetallic phases and other inorganic compounds. Sci Data 4, 170162 (2017). https://doi.org/10.1038/sdata.2017.162", "mp-1797"], ["Ce17Co83", -0.0974, 0.0342, "P6/mmm", "Kim, G., Meschel, S., Nash, P. et al. Experimental formation enthalpies for intermetallic phases and other inorganic compounds. Sci Data 4, 170162 (2017). https://doi.org/10.1038/sdata.2017.162", null], ["Ce11Co89", -0.0705, 0.0332, null, "Kim, G., Meschel, S., Nash, P. et al. Experimental formation enthalpies for intermetallic phases and other inorganic compounds. Sci Data 4, 170162 (2017). https://doi.org/10.1038/sdata.2017.162", null], ["Pr17Co83", -0.1088, 0.0249, "P6/mmm", "Kim, G., Meschel, S., Nash, P. et al. Experimental formation enthalpies for intermetallic phases and other inorganic compounds. Sci Data 4, 170162 (2017). https://doi.org/10.1038/sdata.2017.162", null], ["Pr11Co89", -0.0705, 0.0373, "R-3m", "Kim, G., Meschel, S., Nash, P. et al. Experimental formation enthalpies for intermetallic phases and other inorganic compounds. Sci Data 4, 170162 (2017). https://doi.org/10.1038/sdata.2017.162", null], ["Nd17Co83", -0.1316, 0.0269, "P6/mmm", "Kim, G., Meschel, S., Nash, P. et al. Experimental formation enthalpies for intermetallic phases and other inorganic compounds. Sci Data 4, 170162 (2017). https://doi.org/10.1038/sdata.2017.162", null], ["Nd11Co89", -0.0684, 0.028, "R-3m", "Kim, G., Meschel, S., Nash, P. et al. Experimental formation enthalpies for intermetallic phases and other inorganic compounds. Sci Data 4, 170162 (2017). https://doi.org/10.1038/sdata.2017.162", null], ["Sm17Co83", -0.1264, 0.0187, "P6/mmm", "Kim, G., Meschel, S., Nash, P. et al. Experimental formation enthalpies for intermetallic phases and other inorganic compounds. Sci Data 4, 170162 (2017). https://doi.org/10.1038/sdata.2017.162", null], ["Sm11Co89", -0.0746, 0.0259, null, "Kim, G., Meschel, S., Nash, P. et al. Experimental formation enthalpies for intermetallic phases and other inorganic compounds. Sci Data 4, 170162 (2017). https://doi.org/10.1038/sdata.2017.162", null], ["Gd17Co83", -0.1036, 0.0249, "P6/mmm", "Kim, G., Meschel, S., Nash, P. et al. Experimental formation enthalpies for intermetallic phases and other inorganic compounds. Sci Data 4, 170162 (2017). https://doi.org/10.1038/sdata.2017.162", null], ["Tb17Co83", -0.1524, 0.028, "P6/mmm", "Kim, G., Meschel, S., Nash, P. et al. Experimental formation enthalpies for intermetallic phases and other inorganic compounds. Sci Data 4, 170162 (2017). https://doi.org/10.1038/sdata.2017.162", null], ["Tb11Co89", -0.0798, 0.0301, null, "Kim, G., Meschel, S., Nash, P. et al. Experimental formation enthalpies for intermetallic phases and other inorganic compounds. Sci Data 4, 170162 (2017). https://doi.org/10.1038/sdata.2017.162", null], ["Dy17Co83", -0.084, 0.0301, null, "Kim, G., Meschel, S., Nash, P. et al. Experimental formation enthalpies for intermetallic phases and other inorganic compounds. Sci Data 4, 170162 (2017). https://doi.org/10.1038/sdata.2017.162", null], ["HoCo3", -0.1814, 0.0228, "R-3m", "Kim, G., Meschel, S., Nash, P. et al. Experimental formation enthalpies for intermetallic phases and other inorganic compounds. Sci Data 4, 170162 (2017). https://doi.org/10.1038/sdata.2017.162", "mp-30558"], ["ErCo3", -0.2042, 0.0373, "R-3m", "Kim, G., Meschel, S., Nash, P. et al. Experimental formation enthalpies for intermetallic phases and other inorganic compounds. Sci Data 4, 170162 (2017). https://doi.org/10.1038/sdata.2017.162", "mp-411"], ["TmCo3", -0.2373, 0.0311, "R-3m", "Kim, G., Meschel, S., Nash, P. et al. Experimental formation enthalpies for intermetallic phases and other inorganic compounds. Sci Data 4, 170162 (2017). https://doi.org/10.1038/sdata.2017.162", "mp-1102252"], ["LuCo3", -0.2384, 0.0269, "R-3m", "Kim, G., Meschel, S., N
[truncated: 54,744 more chars]
